# Supplementary material for: Construction of the third-generation Zea mays haplotype map
Source: Gigascience. 2017 Dec 30;7(4):gix134. doi: 10.1093/gigascience/gix134 (PMC5890452; doi:10.1093/gigascience/gix134)
Supplement: Additional files [file gix134_supp.zip]

Archive with 2 entries (2 files):
- DepthFormatDetails.docx
- HapMap3TaxaAndCoverage.xlsx
