# Supplementary material for: Construction of the third-generation Zea mays haplotype map
Source: Gigascience. 2017 Dec 30;7(4):gix134. doi: 10.1093/gigascience/gix134 (PMC5890452; doi:10.1093/gigascience/gix134)
Supplement: Additional files [file gix134_supp.zip › HapMap3TaxaAndCoverage.xlsx]

## Sheet: TaxaCovAllTable
Taxon	Prefixed_Taxon	Dataset	Species	Category	Alt Name	Coverage
6	6	CAU	Z. mays spp. Mays	Improved		1.44922
18	18	CAU	Z. mays spp. Mays	Improved		1.43722
32	32	CAU	Z. mays spp. Mays	Improved		1.58684
77	77	CAU	Z. mays spp. Mays	Improved		0.994998
140	140	CAU	Z. mays spp. Mays	Improved		0.931909
196	196	CAU	Z. mays spp. Mays	Improved		1.07083
207	207	CAU	Z. mays spp. Mays	Improved		1.39381
411	411	CAU	Z. mays spp. Mays	Improved		1.67961
444	444	CAU	Z. mays spp. Mays	Improved		1.49032
619	619	CAU	Z. mays spp. Mays	Improved		0.727454
624	624	CAU	Z. mays spp. Mays	Improved		2.33683
680	680	CAU	Z. mays spp. Mays	Improved		0.862363
697	697	CAU	Z. mays spp. Mays	Improved		0.751466
707	707	CAU	Z. mays spp. Mays	Improved		1.50929
740	740	CAU	Z. mays spp. Mays	Improved		0.530502
743	743	CAU	Z. mays spp. Mays	Improved		0.462598
757	757	CAU	Z. mays spp. Mays	Improved		1.58209
764	764	CAU	Z. mays spp. Mays	Improved		2.06844
779	779	CAU	Z. mays spp. Mays	Improved		0.855488
785	785	CAU	Z. mays spp. Mays	Improved		1.92845
787	787	CAU	Z. mays spp. Mays	Improved		1.03953
790	790	CAU	Z. mays spp. Mays	Improved		0.694111
792	792	CAU	Z. mays spp. Mays	Improved		0.675329
794	794	CAU	Z. mays spp. Mays	Improved		1.67694
795	795	CAU	Z. mays spp. Mays	Improved		1.05119
802	802	CAU	Z. mays spp. Mays	Improved		1.87866
807	807	CAU	Z. mays spp. Mays	Improved		2.07018
832	832	CAU	Z. mays spp. Mays	Improved		1.60281
897	897	CAU	Z. mays spp. Mays	Improved		2.15821
926	926	CAU	Z. mays spp. Mays	Improved		1.16369
928	928	CAU	Z. mays spp. Mays	Improved		1.42223
953	953	CAU	Z. mays spp. Mays	Improved		1.42792
1101	1101	CAU	Z. mays spp. Mays	Improved		0.956138
1121	1121	CAU	Z. mays spp. Mays	Improved		1.5007
1127	1127	CAU	Z. mays spp. Mays	Improved		0.896699
1145	1145	CAU	Z. mays spp. Mays	Improved		2.40362
1313	1313	CAU	Z. mays spp. Mays	Improved		1.2276
1538	1538	CAU	Z. mays spp. Mays	Improved		1.92092
1610	1610	CAU	Z. mays spp. Mays	Improved		1.25652
1614	1614	CAU	Z. mays spp. Mays	Improved		2.05009
2005	2005	CAU	Z. mays spp. Mays	Improved		2.63149
2369	2369	CAU	Z. mays spp. Mays	Improved		0.936705
3189	3189	CAU	Z. mays spp. Mays	Improved		0.832227
3335	3335	CAU	Z. mays spp. Mays	Improved		1.9001
3514	3514	CAU	Z. mays spp. Mays	Improved		0.795539
4003	4003	CAU	Z. mays spp. Mays	Improved		1.15127
4722	4722	CAU	Z. mays spp. Mays	Improved		0.959716
4936	4936	CAU	Z. mays spp. Mays	Improved		1.51572
5023	5023	CAU	Z. mays spp. Mays	Improved		2.0449
5032	5032	CAU	Z. mays spp. Mays	Improved		1.0214
5707	5707	CAU	Z. mays spp. Mays	Improved		0.746953
6103	6103	CAU	Z. mays spp. Mays	Improved		1.3555
7146	7146	CAU	Z. mays spp. Mays	Improved		1.53006
7236	7236	CAU	Z. mays spp. Mays	Improved		0.903553
7327	7327	CAU	Z. mays spp. Mays	Improved		1.15596
7884	7884	CAU	Z. mays spp. Mays	Improved		1.50344
8701	8701	CAU	Z. mays spp. Mays	Improved		1.034
8982	8982	CAU	Z. mays spp. Mays	Improved		1.84079
9058	9058	CAU	Z. mays spp. Mays	Improved		1.35744
9702	9702	CAU	Z. mays spp. Mays	Improved		1.98651
9706	9706	CAU	Z. mays spp. Mays	Improved		1.95661
9710	9710	CAU	Z. mays spp. Mays	Improved		1.44505
11430	11430	CAU	Z. mays spp. Mays	Improved		1.38636
17564	17564	CAU	Z. mays spp. Mays	Improved		2.36396
20564	20564	CAU	Z. mays spp. Mays	Improved		1.86876
20762	20762	CAU	Z. mays spp. Mays	Improved		0.617812
20837	20837	CAU	Z. mays spp. Mays	Improved		0.553113
68122	68122	CAU	Z. mays spp. Mays	Improved		2.38882
68139	68139	CAU	Z. mays spp. Mays	Improved		2.70423
68202	68202	CAU	Z. mays spp. Mays	Improved		1.88183
78004	78004	CAU	Z. mays spp. Mays	Improved		0.887671
78010	78010	CAU	Z. mays spp. Mays	Improved		1.08254
78599	78599	CAU	Z. mays spp. Mays	Improved		3.52729
79028	79028	CAU	Z. mays spp. Mays	Improved		2.06027
79131	79131	CAU	Z. mays spp. Mays	Improved		0.921835
87001	87001	CAU	Z. mays spp. Mays	Improved		3.20426
96201	96201	CAU	Z. mays spp. Mays	Improved		1.56167
99122	99122	CAU	Z. mays spp. Mays	Improved		1.34741
441950	441950	CAU	Z. mays spp. Mays	Improved		0.913153
030-1	030-1	CAU	Z. mays spp. Mays	Improved		2.14499
08-64	08-64	CAU	Z. mays spp. Mays	Improved		1.446
1205A	1205A	CAU	Z. mays spp. Mays	Improved		2.38104
150-4	150-4	CAU	Z. mays spp. Mays	Improved		2.81918
18-599	18-599	CAU	Z. mays spp. Mays	Improved		0.818029
200-24-13413	200-24-13413	CAU	Z. mays spp. Mays	Improved		2.87644
2005-4	2005-4	CAU	Z. mays spp. Mays	Improved		1.03537
200B	200B	CAU	Z. mays spp. Mays	Improved		1.36114
29MIBZ2	29MIBZ2	CAU	Z. mays spp. Mays	Improved		1.3819
2FACC	2FACC	CAU	Z. mays spp. Mays	Improved		0.954737
2MA22	2MA22	CAU	Z. mays spp. Mays	Improved		0.781488
3489a	3489a	CAU	Z. mays spp. Mays	Improved		2.1347
3H2	3H2	CAU	Z. mays spp. Mays	Improved		1.32278
3IBZ2	3IBZ2	CAU	Z. mays spp. Mays	Improved		0.91701
433-7	433-7	CAU	Z. mays spp. Mays	Improved		1.3859
4676A	4676A	CAU	Z. mays spp. Mays	Improved		0.963985
468-3	468-3	CAU	Z. mays spp. Mays	Improved		0.975381
4F1	4F1	CAU	Z. mays spp. Mays	Improved		2.34849
4N506	4N506	CAU	Z. mays spp. Mays	Improved		1.12937
698-3	698-3	CAU	Z. mays spp. Mays	Improved		2.78518
6M502	6M502	CAU	Z. mays spp. Mays	Improved		1.02653
7026B	7026B	CAU	Z. mays spp. Mays	Improved		1.3513
72-125	72-125	CAU	Z. mays spp. Mays	Improved		1.43593
75-14gao	75-14gao	CAU	Z. mays spp. Mays	Improved		0.666626
75-24	75-24	CAU	Z. mays spp. Mays	Improved		0.91431
75-364	75-364	CAU	Z. mays spp. Mays	Improved		0.972069
78002A	78002A	CAU	Z. mays spp. Mays	Improved		0.536051
78371A	78371A	CAU	Z. mays spp. Mays	Improved		1.66387
78551S	78551S	CAU	Z. mays spp. Mays	Improved		2.04625
7903E	7903E	CAU	Z. mays spp. Mays	Improved		0.97495
806A	806A	CAU	Z. mays spp. Mays	Improved		0.684812
807D	807D	CAU	Z. mays spp. Mays	Improved		0.708735
811A	811A	CAU	Z. mays spp. Mays	Improved		0.688217
82huangzao4	82huangzao4	CAU	Z. mays spp. Mays	Improved		1.06836
83IBI3	83IBI3	CAU	Z. mays spp. Mays	Improved		1.18482
84-126-15-1	84-126-15-1	CAU	Z. mays spp. Mays	Improved		2.03949
85bai64	85bai64	CAU	Z. mays spp. Mays	Improved		2.27294
87916W	87916W	CAU	Z. mays spp. Mays	Improved		0.843364
9101-7	9101-7	CAU	Z. mays spp. Mays	Improved		0.91471
91huang10	91huang10	CAU	Z. mays spp. Mays	Improved		1.83344
91huang15	91huang15	CAU	Z. mays spp. Mays	Improved		0.801453
91huang5	91huang5	CAU	Z. mays spp. Mays	Improved		2.37962
92huang40	92huang40	CAU	Z. mays spp. Mays	Improved		1.29657
98F1	98F1	CAU	Z. mays spp. Mays	Improved		1.5965
A554	A554	CAU	Z. mays spp. Mays	Improved		0.980195
A619	A619	CAU	Z. mays spp. Mays	Improved		0.709426
A632	A632	CAU	Z. mays spp. Mays	Improved		11.037
A679	A679	CAU	Z. mays spp. Mays	Improved		0.884221
A801	A801	CAU	Z. mays spp. Mays	Improved		3.01512
Ay3566	Ay3566	CAU	Z. mays spp. Mays	Improved		2.17135
Ay420	Ay420	CAU	Z. mays spp. Mays	Improved		2.55903
B09	B09	CAU	Z. mays spp. Mays	Improved		0.642838
B100	B100	CAU	Z. mays spp. Mays	Improved		0.64989
B102	B102	CAU	Z. mays spp. Mays	Improved		1.51004
B12	B12	CAU	Z. mays spp. Mays	Improved		2.39387
B14	B14	CAU	Z. mays spp. Mays	Improved		0.582838
B37	B37	CAU	Z. mays spp. Mays	Improved		1.0794
B394	B394	CAU	Z. mays spp. Mays	Improved		1.051
B4	B4	CAU	Z. mays spp. Mays	Improved		0.718045
B47	B47	CAU	Z. mays spp. Mays	Improved		0.722807
B68	B68	CAU	Z. mays spp. Mays	Improved		0.592976
B7	B7	CAU	Z. mays spp. Mays	Improved		0.611905
B73	B73	CAU	Z. mays spp. Mays	Improved		5.50544
B76	B76	CAU	Z. mays spp. Mays	Improved		1.93411
B8	B8	CAU	Z. mays spp. Mays	Improved		0.808971
B95	B95	CAU	Z. mays spp. Mays	Improved		3.61399
B97	B97	CAU	Z. mays spp. Mays	Improved		0.756878
B98	B98	CAU	Z. mays spp. Mays	Improved		2.61791
bai197	bai197	CAU	Z. mays spp. Mays	Improved		1.70661
baihe43	baihe43	CAU	Z. mays spp. Mays	Improved		0.800018
baiU8112	baiU8112	CAU	Z. mays spp. Mays	Improved		0.596945
bao3040	bao3040	CAU	Z. mays spp. Mays	Improved		1.23368
BC4B	BC4B	CAU	Z. mays spp. Mays	Improved		1.7373
BCC03	BCC03	CAU	Z. mays spp. Mays	Improved		2.0373
Beck	Beck	CAU	Z. mays spp. Mays	Improved		1.06829
ben7884	ben7884	CAU	Z. mays spp. Mays	Improved		1.16668
BM	BM	CAU	Z. mays spp. Mays	Improved		0.957452
BS110	BS110	CAU	Z. mays spp. Mays	Improved		0.675329
BT1	BT1	CAU	Z. mays spp. Mays	Improved		2.05815
C103	C103	CAU	Z. mays spp. Mays	Improved		2.6826
C13	C13	CAU	Z. mays spp. Mays	Improved		1.81636
C166	C166	CAU	Z. mays spp. Mays	Improved		1.71861
C521	C521	CAU	Z. mays spp. Mays	Improved		2.81796
C8605-2	C8605-2	CAU	Z. mays spp. Mays	Improved		1.67087
cai11-8	cai11-8	CAU	Z. mays spp. Mays	Improved		0.636423
CAU478	CAU478	CAU	Z. mays spp. Mays	Improved		26.5339
CAU5003	CAU5003	CAU	Z. mays spp. Mays	Improved		26.8939
CAUCHANG72	CAUCHANG72	CAU	Z. mays spp. Mays	Improved		28.388
CAUZHENG58	CAUZHENG58	CAU	Z. mays spp. Mays	Improved		27.2814
chang3	chang3	CAU	Z. mays spp. Mays	Improved		1.4654
chang69	chang69	CAU	Z. mays spp. Mays	Improved		1.87258
chang72	chang72	CAU	Z. mays spp. Mays	Improved		1.51958
chang7daxian1	chang7daxian1	CAU	Z. mays spp. Mays	Improved		1.57921
changD	changD	CAU	Z. mays spp. Mays	Improved		1.74135
changK	changK	CAU	Z. mays spp. Mays	Improved		4.12599
chaoxianbai	chaoxianbai	CAU	Z. mays spp. Mays	Improved		1.22868
chen322	chen322	CAU	Z. mays spp. Mays	Improved		0.985284
cheng18	cheng18	CAU	Z. mays spp. Mays	Improved		2.14229
cheng435	cheng435	CAU	Z. mays spp. Mays	Improved		1.86041
cheng698-3	cheng698-3	CAU	Z. mays spp. Mays	Improved		1.96542
chengzi108	chengzi108	CAU	Z. mays spp. Mays	Improved		1.96374
chengzi2142	chengzi2142	CAU	Z. mays spp. Mays	Improved		2.38115
chi545	chi545	CAU	Z. mays spp. Mays	Improved		1.55927
chihuang14	chihuang14	CAU	Z. mays spp. Mays	Improved		1.27075
chihuang32	chihuang32	CAU	Z. mays spp. Mays	Improved		0.763783
chong72	chong72	CAU	Z. mays spp. Mays	Improved		0.724962
CM105	CM105	CAU	Z. mays spp. Mays	Improved		1.53866
CML125-2pianma	CML125-2pianma	CAU	Z. mays spp. Mays	Improved		2.1981
CML58	CML58	CAU	Z. mays spp. Mays	Improved		1.86478
CN104	CN104	CAU	Z. mays spp. Mays	Improved		0.708866
CN165	CN165	CAU	Z. mays spp. Mays	Improved		0.911391
Co109	Co109	CAU	Z. mays spp. Mays	Improved		0.665417
CR14	CR14	CAU	Z. mays spp. Mays	Improved		0.87042
CR1HT	CR1HT	CAU	Z. mays spp. Mays	Improved		0.968095
CT109	CT109	CAU	Z. mays spp. Mays	Improved		1.06656
CT52C	CT52C	CAU	Z. mays spp. Mays	Improved		4.29672
Cwu215B	Cwu215B	CAU	Z. mays spp. Mays	Improved		1.6404
D1049	D1049	CAU	Z. mays spp. Mays	Improved		2.26757
D1051	D1051	CAU	Z. mays spp. Mays	Improved		0.729949
D1139	D1139	CAU	Z. mays spp. Mays	Improved		3.35522
d140	d140	CAU	Z. mays spp. Mays	Improved		1.26516
D15	D15	CAU	Z. mays spp. Mays	Improved		2.3337
D20	D20	CAU	Z. mays spp. Mays	Improved		1.653
D23	D23	CAU	Z. mays spp. Mays	Improved		1.93157
D33A	D33A	CAU	Z. mays spp. Mays	Improved		1.23473
D340	D340	CAU	Z. mays spp. Mays	Improved		5.75041
D619	D619	CAU	Z. mays spp. Mays	Improved		0.823384
D729	D729	CAU	Z. mays spp. Mays	Improved		2.12136
D801	D801	CAU	Z. mays spp. Mays	Improved		1.5773
D854	D854	CAU	Z. mays spp. Mays	Improved		0.652009
D856	D856	CAU	Z. mays spp. Mays	Improved		1.69028
D857	D857	CAU	Z. mays spp. Mays	Improved		2.29368
D864	D864	CAU	Z. mays spp. Mays	Improved		2.33656
D869	D869	CAU	Z. mays spp. Mays	Improved		1.06751
D88	D88	CAU	Z. mays spp. Mays	Improved		1.19772
D881	D881	CAU	Z. mays spp. Mays	Improved		0.764644
D883	D883	CAU	Z. mays spp. Mays	Improved		1.77291
D886	D886	CAU	Z. mays spp. Mays	Improved		0.919247
D892	D892	CAU	Z. mays spp. Mays	Improved		0.958448
D978	D978	CAU	Z. mays spp. Mays	Improved		0.779243
da255	da255	CAU	Z. mays spp. Mays	Improved		1.56026
dai6	dai6	CAU	Z. mays spp. Mays	Improved		1.36001
daMO	daMO	CAU	Z. mays spp. Mays	Improved		0.623314
dan3115	dan3115	CAU	Z. mays spp. Mays	Improved		1.67205
dan340	dan340	CAU	Z. mays spp. Mays	Improved		8.9915
dan598	dan598	CAU	Z. mays spp. Mays	Improved		1.45026
dan599	dan599	CAU	Z. mays spp. Mays	Improved		4.66121
dan9046	dan9046	CAU	Z. mays spp. Mays	Improved		4.81096
dan9064	dan9064	CAU	Z. mays spp. Mays	Improved		2.14647
danhuang02	danhuang02	CAU	Z. mays spp. Mays	Improved		3.05807
daqing133	daqing133	CAU	Z. mays spp. Mays	Improved		1.38832
De811	De811	CAU	Z. mays spp. Mays	Improved		0.680475
DF20	DF20	CAU	Z. mays spp. Mays	Improved		1.99068
DF24	DF24	CAU	Z. mays spp. Mays	Improved		1.5784
DF27	DF27	CAU	Z. mays spp. Mays	Improved		1.82991
DF32	DF32	CAU	Z. mays spp. Mays	Improved		0.66595
DH138	DH138	CAU	Z. mays spp. Mays	Improved		1.57016
DH149	DH149	CAU	Z. mays spp. Mays	Improved		1.22768
DH40	DH40	CAU	Z. mays spp. Mays	Improved		1.76759
DH65232	DH65232	CAU	Z. mays spp. Mays	Improved		1.84236
DH65232-DH9	DH65232-DH9	CAU	Z. mays spp. Mays	Improved		1.3625
DJ7	DJ7	CAU	Z. mays spp. Mays	Improved		0.63241
DM07	DM07	CAU	Z. mays spp. Mays	Improved		1.93223
DM101B	DM101B	CAU	Z. mays spp. Mays	Improved		2.62392
dong327	dong327	CAU	Z. mays spp. Mays	Improved		0.867935
dupl-178	dupl-178	CAU	Z. mays spp. Mays	Improved		4.97593
dupl-478	dupl-478	CAU	Z. mays spp. Mays	Improved		3.5197
dupl-5003	dupl-5003	CAU	Z. mays spp. Mays	Improved		2.18855
dupl-Zheng58	dupl-Zheng58	CAU	Z. mays spp. Mays	Improved		2.76762
duzi	duzi	CAU	Z. mays spp. Mays	Improved		1.41176
E200	E200	CAU	Z. mays spp. Mays	Improved		2.04764
e220	e220	CAU	Z. mays spp. Mays	Improved		1.78894
E28	E28	CAU	Z. mays spp. Mays	Improved		0.678643
E588	E588	CAU	Z. mays spp. Mays	Improved		0.875658
E600	E600	CAU	Z. mays spp. Mays	Improved		0.589332
E601	E601	CAU	Z. mays spp. Mays	Improved		1.13289
E8501	E8501	CAU	Z. mays spp. Mays	Improved		1.17993
equn3	equn3	CAU	Z. mays spp. Mays	Improved		2.17355
equn4	equn4	CAU	Z. mays spp. Mays	Improved		1.15843
ernan24	ernan24	CAU	Z. mays spp. Mays	Improved		2.21923
ES40	ES40	CAU	Z. mays spp. Mays	Improved		2.89957
F42	F42	CAU	Z. mays spp. Mays	Improved		0.671782
F7	F7	CAU	Z. mays spp. Mays	Improved		4.15268
F7584	F7584	CAU	Z. mays spp. Mays	Improved		0.942522
F939	F939	CAU	Z. mays spp. Mays	Improved		2.02549
fangyin	fangyin	CAU	Z. mays spp. Mays	Improved		2.10417
fanrong2	fanrong2	CAU	Z. mays spp. Mays	Improved		1.9904
FAP1360A	FAP1360A	CAU	Z. mays spp. Mays	Improved		1.03369
FAPW	FAPW	CAU	Z. mays spp. Mays	Improved		0.60069
FBHJ	FBHJ	CAU	Z. mays spp. Mays	Improved		0.684114
FC-13	FC-13	CAU	Z. mays spp. Mays	Improved		1.00301
Feb-48	Feb-48	CAU	Z. mays spp. Mays	Improved		2.07344
fengke1	fengke1	CAU	Z. mays spp. Mays	Improved		0.738155
FR14	FR14	CAU	Z. mays spp. Mays	Improved		2.19799
fu8521	fu8521	CAU	Z. mays spp. Mays	Improved		1.01854
fu8527	fu8527	CAU	Z. mays spp. Mays	Improved		1.12625
fu8529	fu8529	CAU	Z. mays spp. Mays	Improved		1.06436
fu8538	fu8538	CAU	Z. mays spp. Mays	Improved		1.54502
fu8701	fu8701	CAU	Z. mays spp. Mays	Improved		0.912282
fu96	fu96	CAU	Z. mays spp. Mays	Improved		0.702472
fusheA	fusheA	CAU	Z. mays spp. Mays	Improved		2.14919
gan41	gan41	CAU	Z. mays spp. Mays	Improved		1.48622
GN4095	GN4095	CAU	Z. mays spp. Mays	Improved		2.23796
guan17-1	guan17-1	CAU	Z. mays spp. Mays	Improved		0.580594
guangyou5	guangyou5	CAU	Z. mays spp. Mays	Improved		1.21103
GY3	GY3	CAU	Z. mays spp. Mays	Improved		1.98508
H105W	H105W	CAU	Z. mays spp. Mays	Improved		0.963202
H114	H114	CAU	Z. mays spp. Mays	Improved		1.66251
H127	H127	CAU	Z. mays spp. Mays	Improved		5.40636
H2	H2	CAU	Z. mays spp. Mays	Improved		0.611041
H21	H21	CAU	Z. mays spp. Mays	Improved		2.62293
H66-6	H66-6	CAU	Z. mays spp. Mays	Improved		1.70991
H84	H84	CAU	Z. mays spp. Mays	Improved		0.747345
H8431	H8431	CAU	Z. mays spp. Mays	Improved		0.852713
H99	H99	CAU	Z. mays spp. Mays	Improved		1.45901
hai014	hai014	CAU	Z. mays spp. Mays	Improved		1.28195
hai1134	hai1134	CAU	Z. mays spp. Mays	Improved		1.86393
hai9-21	hai9-21	CAU	Z. mays spp. Mays	Improved		1.06198
han21	han21	CAU	Z. mays spp. Mays	Improved		1.24235
han49	han49	CAU	Z. mays spp. Mays	Improved		1.01415
HB8229	HB8229	CAU	Z. mays spp. Mays	Improved		0.860321
HBAI	HBAI	CAU	Z. mays spp. Mays	Improved		0.570051
HD568	HD568	CAU	Z. mays spp. Mays	Improved		1.13878
Hda-5	Hda-5	CAU	Z. mays spp. Mays	Improved		0.9639
he344	he344	CAU	Z. mays spp. Mays	Improved		0.95318
HHe01	HHe01	CAU	Z. mays spp. Mays	Improved		2.35732
HP301	HP301	CAU	Z. mays spp. Mays	Improved		1.08934
hu803	hu803	CAU	Z. mays spp. Mays	Improved		1.34159
hua160	hua160	CAU	Z. mays spp. Mays	Improved		0.630159
huangC	huangC	CAU	Z. mays spp. Mays	Improved		2.49986
huangchanga	huangchanga	CAU	Z. mays spp. Mays	Improved		1.56065
huangchangb	huangchangb	CAU	Z. mays spp. Mays	Improved		1.55755
huangyesi	huangyesi	CAU	Z. mays spp. Mays	Improved		1.6289
huangyesi3	huangyesi3	CAU	Z. mays spp. Mays	Improved		2.38103
huangzaosi	huangzaosi	CAU	Z. mays spp. Mays	Improved		8.30902
huo17	huo17	CAU	Z. mays spp. Mays	Improved		1.26652
huobai	huobai	CAU	Z. mays spp. Mays	Improved		1.58484
huotanghuang	huotanghuang	CAU	Z. mays spp. Mays	Improved		1.48884
huotanghuang17	huotanghuang17	CAU	Z. mays spp. Mays	Improved		2.0845
IA5125	IA5125	CAU	Z. mays spp. Mays	Improved		1.51879
IB014	IB014	CAU	Z. mays spp. Mays	Improved		0.905467
IB02	IB02	CAU	Z. mays spp. Mays	Improved		0.885317
IBB14	IBB14	CAU	Z. mays spp. Mays	Improved		0.748997
IBB15	IBB15	CAU	Z. mays spp. Mays	Improved		2.63615
IBC2	IBC2	CAU	Z. mays spp. Mays	Improved		1.31829
J8606	J8606	CAU	Z. mays spp. Mays	Improved		0.878418
ji4112	ji4112	CAU	Z. mays spp. Mays	Improved		1.16394
ji432	ji432	CAU	Z. mays spp. Mays	Improved		1.92183
ji434	ji434	CAU	Z. mays spp. Mays	Improved		1.48183
ji444	ji444	CAU	Z. mays spp. Mays	Improved		1.40812
ji53	ji53	CAU	Z. mays spp. Mays	Improved		1.96939
ji533	ji533	CAU	Z. mays spp. Mays	Improved		0.722691
ji63	ji63	CAU	Z. mays spp. Mays	Improved		0.901336
ji833	ji833	CAU	Z. mays spp. Mays	Improved		1.69404
ji846	ji846	CAU	Z. mays spp. Mays	Improved		2.46063
ji853	ji853	CAU	Z. mays spp. Mays	Improved		1.42734
ji870	ji870	CAU	Z. mays spp. Mays	Improved		1.78172
jian1495a	jian1495a	CAU	Z. mays spp. Mays	Improved		1.16812
jian1495b	jian1495b	CAU	Z. mays spp. Mays	Improved		0.894976
jiao05	jiao05	CAU	Z. mays spp. Mays	Improved		1.69821
jiao3	jiao3	CAU	Z. mays spp. Mays	Improved		0.665425
jiao51	jiao51	CAU	Z. mays spp. Mays	Improved		0.934562
jingnuo2	jingnuo2	CAU	Z. mays spp. Mays	Improved		2.02614
jinsui54	jinsui54	CAU	Z. mays spp. Mays	Improved		1.01487
jiu138-5	jiu138-5	CAU	Z. mays spp. Mays	Improved		2.15925
jiu22	jiu22	CAU	Z. mays spp. Mays	Improved		1.30453
jiutai1	jiutai1	CAU	Z. mays spp. Mays	Improved		1.54835
K10	K10	CAU	Z. mays spp. Mays	Improved		0.841123
K12	K12	CAU	Z. mays spp. Mays	Improved		2.87087
K14	K14	CAU	Z. mays spp. Mays	Improved		1.0361
K22	K22	CAU	Z. mays spp. Mays	Improved		2.53937
K514	K514	CAU	Z. mays spp. Mays	Improved		1.64276
KP3130	KP3130	CAU	Z. mays spp. Mays	Improved		1.92942
L005	L005	CAU	Z. mays spp. Mays	Improved		2.23947
L05-6	L05-6	CAU	Z. mays spp. Mays	Improved		1.3029
L061F	L061F	CAU	Z. mays spp. Mays	Improved		1.67474
L061M	L061M	CAU	Z. mays spp. Mays	Improved		1.2159
L069	L069	CAU	Z. mays spp. Mays	Improved		1.54704
L-1	L-1	CAU	Z. mays spp. Mays	Improved		1.03127
L105	L105	CAU	Z. mays spp. Mays	Improved		1.50675
L127	L127	CAU	Z. mays spp. Mays	Improved		1.20347
L135	L135	CAU	Z. mays spp. Mays	Improved		0.708278
L139	L139	CAU	Z. mays spp. Mays	Improved		0.886098
L473	L473	CAU	Z. mays spp. Mays	Improved		2.4913
La2-4	La2-4	CAU	Z. mays spp. Mays	Improved		3.47325
lan766-4-2	lan766-4-2	CAU	Z. mays spp. Mays	Improved		0.586146
LD61	LD61	CAU	Z. mays spp. Mays	Improved		0.857648
LH1	LH1	CAU	Z. mays spp. Mays	Improved		1.25319
LH119	LH119	CAU	Z. mays spp. Mays	Improved		0.931742
LH123HT	LH123HT	CAU	Z. mays spp. Mays	Improved		0.697698
LH127	LH127	CAU	Z. mays spp. Mays	Improved		1.66149
LH128	LH128	CAU	Z. mays spp. Mays	Improved		2.4746
LH132	LH132	CAU	Z. mays spp. Mays	Improved		2.47417
LH143	LH143	CAU	Z. mays spp. Mays	Improved		1.96745
LH145	LH145	CAU	Z. mays spp. Mays	Improved		0.767546
LH146HT	LH146HT	CAU	Z. mays spp. Mays	Improved		0.226919
LH149	LH149	CAU	Z. mays spp. Mays	Improved		1.23163
LH150	LH150	CAU	Z. mays spp. Mays	Improved		1.68446
LH156	LH156	CAU	Z. mays spp. Mays	Improved		2.39792
LH160	LH160	CAU	Z. mays spp. Mays	Improved		0.826424
LH162	LH162	CAU	Z. mays spp. Mays	Improved		0.98095
LH190	LH190	CAU	Z. mays spp. Mays	Improved		0.842056
LH191	LH191	CAU	Z. mays spp. Mays	Improved		1.48873
LH192	LH192	CAU	Z. mays spp. Mays	Improved		1.06267
LH193	LH193	CAU	Z. mays spp. Mays	Improved		0.974539
LH194	LH194	CAU	Z. mays spp. Mays	Improved		1.40712
LH196	LH196	CAU	Z. mays spp. Mays	Improved		0.812126
LH202	LH202	CAU	Z. mays spp. Mays	Improved		0.554342
LH205	LH205	CAU	Z. mays spp. Mays	Improved		1.45686
LH208	LH208	CAU	Z. mays spp. Mays	Improved		2.32587
LH215	LH215	CAU	Z. mays spp. Mays	Improved		0.595488
LH220Ht	LH220Ht	CAU	Z. mays spp. Mays	Improved		0.861437
LH295	LH295	CAU	Z. mays spp. Mays	Improved		0.862645
LH38	LH38	CAU	Z. mays spp. Mays	Improved		1.42042
LH39	LH39	CAU	Z. mays spp. Mays	Improved		2.04795
LH51	LH51	CAU	Z. mays spp. Mays	Improved		1.06163
LH52	LH52	CAU	Z. mays spp. Mays	Improved		1.1993
LH54	LH54	CAU	Z. mays spp. Mays	Improved		1.29291
LH57	LH57	CAU	Z. mays spp. Mays	Improved		1.46352
LH59	LH59	CAU	Z. mays spp. Mays	Improved		1.42867
LH60	LH60	CAU	Z. mays spp. Mays	Improved		1.83815
LH61	LH61	CAU	Z. mays spp. Mays	Improved		1.16108
LH65	LH65	CAU	Z. mays spp. Mays	Improved		0.824162
LH74	LH74	CAU	Z. mays spp. Mays	Improved		2.4194
LH82	LH82	CAU	Z. mays spp. Mays	Improved		1.88734
LH85	LH85	CAU	Z. mays spp. Mays	Improved		0.675468
LH93	LH93	CAU	Z. mays spp. Mays	Improved		0.777657
lian87	lian87	CAU	Z. mays spp. Mays	Improved		0.815356
liao2202	liao2202	CAU	Z. mays spp. Mays	Improved		2.04475
liao2204	liao2204	CAU	Z. mays spp. Mays	Improved		1.0407
liao4271	liao4271	CAU	Z. mays spp. Mays	Improved		1.54976
liao5110	liao5110	CAU	Z. mays spp. Mays	Improved		0.49808
liao7794	liao7794	CAU	Z. mays spp. Mays	Improved		1.39283
LIBC4	LIBC4	CAU	Z. mays spp. Mays	Improved		1.41992
LM-2	LM-2	CAU	Z. mays spp. Mays	Improved		0.691335
Lo	Lo	CAU	Z. mays spp. Mays	Improved		0.995992
Lo1067	Lo1067	CAU	Z. mays spp. Mays	Improved		1.31496
Lo1125	Lo1125	CAU	Z. mays spp. Mays	Improved		0.584944
longkang1	longkang1	CAU	Z. mays spp. Mays	Improved		1.7699
longkang11	longkang11	CAU	Z. mays spp. Mays	Improved		3.09137
Los-6	Los-6	CAU	Z. mays spp. Mays	Improved		2.60004
LP1	LP1	CAU	Z. mays spp. Mays	Improved		0.647174
Lp215D	Lp215D	CAU	Z. mays spp. Mays	Improved		0.900016
LP5	LP5	CAU	Z. mays spp. Mays	Improved		2.7857
lu65	lu65	CAU	Z. mays spp. Mays	Improved		3.41494
luosu3	luosu3	CAU	Z. mays spp. Mays	Improved		2.26766
luyuan133	luyuan133	CAU	Z. mays spp. Mays	Improved		1.54961
luyuan92	luyuan92	CAU	Z. mays spp. Mays	Improved		0.251619
lv28	lv28	CAU	Z. mays spp. Mays	Improved		2.50751
lv45	lv45	CAU	Z. mays spp. Mays	Improved		0.839612
Lx9801	Lx9801	CAU	Z. mays spp. Mays	Improved		2.00368
M101	M101	CAU	Z. mays spp. Mays	Improved		1.29912
M1016	M1016	CAU	Z. mays spp. Mays	Improved		0.851704
M131-5	M131-5	CAU	Z. mays spp. Mays	Improved		2.68164
M14	M14	CAU	Z. mays spp. Mays	Improved		1.16925
M22	M22	CAU	Z. mays spp. Mays	Improved		0.951173
M3	M3	CAU	Z. mays spp. Mays	Improved		1.96951
M3736	M3736	CAU	Z. mays spp. Mays	Improved		1.93651
M9	M9	CAU	Z. mays spp. Mays	Improved		0.915394
Max	Max	CAU	Z. mays spp. Mays	Improved		1.72454
Maxa	Maxa	CAU	Z. mays spp. Mays	Improved		1.03412
MBNA	MBNA	CAU	Z. mays spp. Mays	Improved		0.795609
MBPM	MBPM	CAU	Z. mays spp. Mays	Improved		1.8476
MBSJ	MBSJ	CAU	Z. mays spp. Mays	Improved		1.35758
MBST	MBST	CAU	Z. mays spp. Mays	Improved		1.79746
MBUB	MBUB	CAU	Z. mays spp. Mays	Improved		1.90305
MDF-13D	MDF-13D	CAU	Z. mays spp. Mays	Improved		0.934655
mei68113	mei68113	CAU	Z. mays spp. Mays	Improved		2.88513
ML606	ML606	CAU	Z. mays spp. Mays	Improved		1.32633
MM-1A	MM-1A	CAU	Z. mays spp. Mays	Improved		27.0579
MM402A	MM402A	CAU	Z. mays spp. Mays	Improved		0.852723
MO113	MO113	CAU	Z. mays spp. Mays	Improved		0.728478
Mo17-chin	Mo17-chin	CAU	Z. mays spp. Mays	Improved		7.16959
Mo24W	Mo24W	CAU	Z. mays spp. Mays	Improved		1.45443
MP	MP	CAU	Z. mays spp. Mays	Improved		1.91538
Ms71	Ms71	CAU	Z. mays spp. Mays	Improved		0.754216
mu4	mu4	CAU	Z. mays spp. Mays	Improved		0.867235
mu6	mu6	CAU	Z. mays spp. Mays	Improved		1.91702
N138	N138	CAU	Z. mays spp. Mays	Improved		2.42327
N192	N192	CAU	Z. mays spp. Mays	Improved		1.03794
N42	N42	CAU	Z. mays spp. Mays	Improved		2.84568
N68a	N68a	CAU	Z. mays spp. Mays	Improved		0.573966
nan21-3	nan21-3	CAU	Z. mays spp. Mays	Improved		1.44979
NC268	NC268	CAU	Z. mays spp. Mays	Improved		1.29147
ND246	ND246	CAU	Z. mays spp. Mays	Improved		1.11241
ning24	ning24	CAU	Z. mays spp. Mays	Improved		1.67809
ning37	ning37	CAU	Z. mays spp. Mays	Improved		1.52849
ning45	ning45	CAU	Z. mays spp. Mays	Improved		1.04419
ning55	ning55	CAU	Z. mays spp. Mays	Improved		1.30389
niu2-1	niu2-1	CAU	Z. mays spp. Mays	Improved		0.588604
NN14B	NN14B	CAU	Z. mays spp. Mays	Improved		1.14454
NQ508	NQ508	CAU	Z. mays spp. Mays	Improved		1.14356
NS501	NS501	CAU	Z. mays spp. Mays	Improved		0.868292
NS701	NS701	CAU	Z. mays spp. Mays	Improved		0.861115
oh07B	oh07B	CAU	Z. mays spp. Mays	Improved		0.932124
Oh43	Oh43	CAU	Z. mays spp. Mays	Improved		1.51125
OH7	OH7	CAU	Z. mays spp. Mays	Improved		0.781905
OQ603	OQ603	CAU	Z. mays spp. Mays	Improved		1.87102
P007	P007	CAU	Z. mays spp. Mays	Improved		1.06809
P136	P136	CAU	Z. mays spp. Mays	Improved		0.948972
P138	P138	CAU	Z. mays spp. Mays	Improved		0.894935
P167	P167	CAU	Z. mays spp. Mays	Improved		1.24669
P25	P25	CAU	Z. mays spp. Mays	Improved		1.40935
P39-chin	P39-chin	CAU	Z. mays spp. Mays	Improved		0.916709
Pa91	Pa91	CAU	Z. mays spp. Mays	Improved		0.800757
PB80	PB80	CAU	Z. mays spp. Mays	Improved		0.954322
PH207	PH207	CAU	Z. mays spp. Mays	Improved		0.80896
PHBA6	PHBA6	CAU	Z. mays spp. Mays	Improved		0.994334
PHG24	PHG24	CAU	Z. mays spp. Mays	Improved		0.610482
PHG35	PHG35	CAU	Z. mays spp. Mays	Improved		1.18252
PHG39	PHG39	CAU	Z. mays spp. Mays	Improved		0.917827
PHG47	PHG47	CAU	Z. mays spp. Mays	Improved		0.811491
PHG50	PHG50	CAU	Z. mays spp. Mays	Improved		1.27785
PHG71	PHG71	CAU	Z. mays spp. Mays	Improved		1.1818
PHG72	PHG72	CAU	Z. mays spp. Mays	Improved		1.34507
PHG83	PHG83	CAU	Z. mays spp. Mays	Improved		1.08206
PHG84	PHG84	CAU	Z. mays spp. Mays	Improved		0.830812
PHG86	PHG86	CAU	Z. mays spp. Mays	Improved		2.03929
PHH93	PHH93	CAU	Z. mays spp. Mays	Improved		0.713718
PHJ31	PHJ31	CAU	Z. mays spp. Mays	Improved		1.46743
PHJ33	PHJ33	CAU	Z. mays spp. Mays	Improved		1.5414
PHJ40	PHJ40	CAU	Z. mays spp. Mays	Improved		0.890309
PHJ70	PHJ70	CAU	Z. mays spp. Mays	Improved		0.667842
PHJ75	PHJ75	CAU	Z. mays spp. Mays	Improved		1.05163
PHK05	PHK05	CAU	Z. mays spp. Mays	Improved		0.818386
PHK24	PHK24	CAU	Z. mays spp. Mays	Improved		1.10384
PHK35	PHK35	CAU	Z. mays spp. Mays	Improved		1.62546
PHK42	PHK42	CAU	Z. mays spp. Mays	Improved		0.834494
PHK76	PHK76	CAU	Z. mays spp. Mays	Improved		0.677656
PHK93	PHK93	CAU	Z. mays spp. Mays	Improved		1.01595
PHM10	PHM10	CAU	Z. mays spp. Mays	Improved		1.90473
PHM44	PHM44	CAU	Z. mays spp. Mays	Improved		0.755773
PHM57	PHM57	CAU	Z. mays spp. Mays	Improved		0.787091
PHM81	PHM81	CAU	Z. mays spp. Mays	Improved		1.22722
PHN11	PHN11	CAU	Z. mays spp. Mays	Improved		1.20717
PHN29	PHN29	CAU	Z. mays spp. Mays	Improved		1.01677
PHN37	PHN37	CAU	Z. mays spp. Mays	Improved		1.65901
PHN47	PHN47	CAU	Z. mays spp. Mays	Improved		1.21236
PHN66	PHN66	CAU	Z. mays spp. Mays	Improved		1.50249
PHN73	PHN73	CAU	Z. mays spp. Mays	Improved		2.17228
PHN82	PHN82	CAU	Z. mays spp. Mays	Improved		2.34162
PHNV9	PHNV9	CAU	Z. mays spp. Mays	Improved		0.733461
PHP02	PHP02	CAU	Z. mays spp. Mays	Improved		1.30489
PHP55	PHP55	CAU	Z. mays spp. Mays	Improved		2.06763
PHP60	PHP60	CAU	Z. mays spp. Mays	Improved		0.793803
PHP76	PHP76	CAU	Z. mays spp. Mays	Improved		1.68061
PHP85	PHP85	CAU	Z. mays spp. Mays	Improved		1.86531
PHPR5	PHPR5	CAU	Z. mays spp. Mays	Improved		0.929651
PHR25	PHR25	CAU	Z. mays spp. Mays	Improved		0.658029
PHR30	PHR30	CAU	Z. mays spp. Mays	Improved		0.939889
PHR32	PHR32	CAU	Z. mays spp. Mays	Improved		1.05339
PHR36	PHR36	CAU	Z. mays spp. Mays	Improved		0.659352
PHR47	PHR47	CAU	Z. mays spp. Mays	Improved		0.918053
PHR55	PHR55	CAU	Z. mays spp. Mays	Improved		0.91402
PHR58	PHR58	CAU	Z. mays spp. Mays	Improved		1.43045
PHR62	PHR62	CAU	Z. mays spp. Mays	Improved		0.111498
PHR63	PHR63	CAU	Z. mays spp. Mays	Improved		2.36584
PHT10	PHT10	CAU	Z. mays spp. Mays	Improved		1.18039
PHT22	PHT22	CAU	Z. mays spp. Mays	Improved		0.88705
PHT55	PHT55	CAU	Z. mays spp. Mays	Improved		1.09529
PHT60	PHT60	CAU	Z. mays spp. Mays	Improved		0.635675
PHT69	PHT69	CAU	Z. mays spp. Mays	Improved		0.800078
PHT77	PHT77	CAU	Z. mays spp. Mays	Improved		1.33289
PHV37	PHV37	CAU	Z. mays spp. Mays	Improved		0.84134
PHV53	PHV53	CAU	Z. mays spp. Mays	Improved		0.93364
PHV78	PHV78	CAU	Z. mays spp. Mays	Improved		1.46922
PHW03	PHW03	CAU	Z. mays spp. Mays	Improved		2.03191
PHW17	PHW17	CAU	Z. mays spp. Mays	Improved		2.01919
PHW20	PHW20	CAU	Z. mays spp. Mays	Improved		1.81189
PHW30	PHW30	CAU	Z. mays spp. Mays	Improved		2.19952
PHW43	PHW43	CAU	Z. mays spp. Mays	Improved		1.2858
PHW51	PHW51	CAU	Z. mays spp. Mays	Improved		1.64852
PHW52	PHW52	CAU	Z. mays spp. Mays	Improved		1.27293
PHW79	PHW79	CAU	Z. mays spp. Mays	Improved		2.00402
PHWG5	PHWG5	CAU	Z. mays spp. Mays	Improved		0.66871
PHZ51	PHZ51	CAU	Z. mays spp. Mays	Improved		2.09376
PN2	PN2	CAU	Z. mays spp. Mays	Improved		1.58087
PN2-8	PN2-8	CAU	Z. mays spp. Mays	Improved		1.1355
Q1261	Q1261	CAU	Z. mays spp. Mays	Improved		1.88938
Q381	Q381	CAU	Z. mays spp. Mays	Improved		1.76091
qi205	qi205	CAU	Z. mays spp. Mays	Improved		0.627201
qi318	qi318	CAU	Z. mays spp. Mays	Improved		1.35115
qi319	qi319	CAU	Z. mays spp. Mays	Improved		1.17832
qi35	qi35	CAU	Z. mays spp. Mays	Improved		1.30647
qi410	qi410	CAU	Z. mays spp. Mays	Improved		0.0588257
qiong51	qiong51	CAU	Z. mays spp. Mays	Improved		2.44473
R017	R017	CAU	Z. mays spp. Mays	Improved		1.47955
R08	R08	CAU	Z. mays spp. Mays	Improved		1.31018
R136	R136	CAU	Z. mays spp. Mays	Improved		1.51252
R150	R150	CAU	Z. mays spp. Mays	Improved		1.23264
R1656	R1656	CAU	Z. mays spp. Mays	Improved		1.16175
R25	R25	CAU	Z. mays spp. Mays	Improved		1.75667
R31	R31	CAU	Z. mays spp. Mays	Improved		1.02658
R98	R98	CAU	Z. mays spp. Mays	Improved		1.17259
RIMMA0438.1	RIMMA0438.1	CAU	Z. mays spp. Mays	Improved		36.8737
RS710	RS710	CAU	Z. mays spp. Mays	Improved		1.84251
S001	S001	CAU	Z. mays spp. Mays	Improved		1.68366
S22	S22	CAU	Z. mays spp. Mays	Improved		1.21068
S311	S311	CAU	Z. mays spp. Mays	Improved		0.957895
S37	S37	CAU	Z. mays spp. Mays	Improved		1.56407
S53	S53	CAU	Z. mays spp. Mays	Improved		0.924017
S7913	S7913	CAU	Z. mays spp. Mays	Improved		1.12876
S8324	S8324	CAU	Z. mays spp. Mays	Improved		0.974402
S8326	S8326	CAU	Z. mays spp. Mays	Improved		0.821384
SC11-1	SC11-1	CAU	Z. mays spp. Mays	Improved		2.04741
SC14	SC14	CAU	Z. mays spp. Mays	Improved		1.80988
SC-14	SC-14	CAU	Z. mays spp. Mays	Improved		3.09011
SC24-1	SC24-1	CAU	Z. mays spp. Mays	Improved		2.05036
SC30-1	SC30-1	CAU	Z. mays spp. Mays	Improved		0.972618
SC9	SC9	CAU	Z. mays spp. Mays	Improved		1.08456
SC-9	SC-9	CAU	Z. mays spp. Mays	Improved		0.849797
Seagu1117	Seagu1117	CAU	Z. mays spp. Mays	Improved		1.84161
Sg1533	Sg1533	CAU	Z. mays spp. Mays	Improved		1.60647
SG17	SG17	CAU	Z. mays spp. Mays	Improved		2.00691
shan89	shan89	CAU	Z. mays spp. Mays	Improved		1.0058
shangyin110-1	shangyin110-1	CAU	Z. mays spp. Mays	Improved		1.36973
shen135	shen135	CAU	Z. mays spp. Mays	Improved		3.15174
shen137	shen137	CAU	Z. mays spp. Mays	Improved		2.06464
shen142	shen142	CAU	Z. mays spp. Mays	Improved		0.954434
shen5005	shen5005	CAU	Z. mays spp. Mays	Improved		1.70212
shen977	shen977	CAU	Z. mays spp. Mays	Improved		0.866526
shuang741	shuang741	CAU	Z. mays spp. Mays	Improved		2.85751
shuangM9B-1	shuangM9B-1	CAU	Z. mays spp. Mays	Improved		0.624154
shuangtaiwu	shuangtaiwu	CAU	Z. mays spp. Mays	Improved		1.7842
siyi	siyi	CAU	Z. mays spp. Mays	Improved		0.835967
song1145	song1145	CAU	Z. mays spp. Mays	Improved		0.53131
SS99	SS99	CAU	Z. mays spp. Mays	Improved		1.15315
su75	su75	CAU	Z. mays spp. Mays	Improved		0.985969
suwan1611	suwan1611	CAU	Z. mays spp. Mays	Improved		1.9113
SW153	SW153	CAU	Z. mays spp. Mays	Improved		1.09383
SX-4-21	SX-4-21	CAU	Z. mays spp. Mays	Improved		1.34981
SX-6-7	SX-6-7	CAU	Z. mays spp. Mays	Improved		2.74619
SZ3	SZ3	CAU	Z. mays spp. Mays	Improved		1.51695
T24	T24	CAU	Z. mays spp. Mays	Improved		3.05091
tai184	tai184	CAU	Z. mays spp. Mays	Improved		2.17673
tangsipingtou	tangsipingtou	CAU	Z. mays spp. Mays	Improved		1.68642
tian77	tian77	CAU	Z. mays spp. Mays	Improved		1.09279
tie7922	tie7922	CAU	Z. mays spp. Mays	Improved		1.50438
Timpunia-1	Timpunia-1	CAU	Z. mays spp. Mays	Improved		1.73404
Va26	Va26	CAU	Z. mays spp. Mays	Improved		0.825613
Va35	Va35	CAU	Z. mays spp. Mays	Improved		1.22354
VG85-5	VG85-5	CAU	Z. mays spp. Mays	Improved		0.748048
W117	W117	CAU	Z. mays spp. Mays	Improved		1.67031
W153R	W153R	CAU	Z. mays spp. Mays	Improved		1.16085
W172	W172	CAU	Z. mays spp. Mays	Improved		1.11875
W182bn	W182bn	CAU	Z. mays spp. Mays	Improved		1.14214
W222	W222	CAU	Z. mays spp. Mays	Improved		1.13129
W23	W23	CAU	Z. mays spp. Mays	Improved		1.8572
W238	W238	CAU	Z. mays spp. Mays	Improved		1.39775
W2H03	W2H03	CAU	Z. mays spp. Mays	Improved		1.52013
W344	W344	CAU	Z. mays spp. Mays	Improved		3.66689
W499	W499	CAU	Z. mays spp. Mays	Improved		1.49536
W64A	W64A	CAU	Z. mays spp. Mays	Improved		2.13333
W668	W668	CAU	Z. mays spp. Mays	Improved		2.75619
W8304	W8304	CAU	Z. mays spp. Mays	Improved		1.00108
W8555	W8555	CAU	Z. mays spp. Mays	Improved		0.99763
W966	W966	CAU	Z. mays spp. Mays	Improved		0.798323
W967	W967	CAU	Z. mays spp. Mays	Improved		1.15545
W968	W968	CAU	Z. mays spp. Mays	Improved		0.860726
W969	W969	CAU	Z. mays spp. Mays	Improved		0.841271
W9706	W9706	CAU	Z. mays spp. Mays	Improved		1.81113
wei3322	wei3322	CAU	Z. mays spp. Mays	Improved		0.526314
wenhuang31413	wenhuang31413	CAU	Z. mays spp. Mays	Improved		1.7612
WIL500	WIL500	CAU	Z. mays spp. Mays	Improved		0.685453
WIL900	WIL900	CAU	Z. mays spp. Mays	Improved		2.56302
WIL901	WIL901	CAU	Z. mays spp. Mays	Improved		0.783579
WIL903	WIL903	CAU	Z. mays spp. Mays	Improved		0.885972
WN11H	WN11H	CAU	Z. mays spp. Mays	Improved		1.42138
wu109	wu109	CAU	Z. mays spp. Mays	Improved		1.94574
wu125	wu125	CAU	Z. mays spp. Mays	Improved		1.48341
wu126	wu126	CAU	Z. mays spp. Mays	Improved		1.49631
wu312	wu312	CAU	Z. mays spp. Mays	Improved		1.59416
X314	X314	CAU	Z. mays spp. Mays	Improved		0.859261
XF117	XF117	CAU	Z. mays spp. Mays	Improved		0.721005
XF134	XF134	CAU	Z. mays spp. Mays	Improved		2.20605
XF197	XF197	CAU	Z. mays spp. Mays	Improved		1.69247
XF223	XF223	CAU	Z. mays spp. Mays	Improved		3.42216
XF27	XF27	CAU	Z. mays spp. Mays	Improved		0.500479
XF77	XF77	CAU	Z. mays spp. Mays	Improved		0.987439
xi502	xi502	CAU	Z. mays spp. Mays	Improved		2.62328
xiangai3	xiangai3	CAU	Z. mays spp. Mays	Improved		2.93649
xing230	xing230	CAU	Z. mays spp. Mays	Improved		1.62543
xingK36	xingK36	CAU	Z. mays spp. Mays	Improved		1.95146
xinlun5-9	xinlun5-9	CAU	Z. mays spp. Mays	Improved		0.568908
XOP2	XOP2	CAU	Z. mays spp. Mays	Improved		1.92274
xuan6	xuan6	CAU	Z. mays spp. Mays	Improved		1.51645
xun92-6	xun92-6	CAU	Z. mays spp. Mays	Improved		1.4659
xun92-8	xun92-8	CAU	Z. mays spp. Mays	Improved		1.09871
xun971	xun971	CAU	Z. mays spp. Mays	Improved		0.678998
XZ19	XZ19	CAU	Z. mays spp. Mays	Improved		1.63818
Y223	Y223	CAU	Z. mays spp. Mays	Improved		0.803252
y9961	y9961	CAU	Z. mays spp. Mays	Improved		1.73216
yan103	yan103	CAU	Z. mays spp. Mays	Improved		2.04734
yan156	yan156	CAU	Z. mays spp. Mays	Improved		2.42041
yan172	yan172	CAU	Z. mays spp. Mays	Improved		2.18766
yan38	yan38	CAU	Z. mays spp. Mays	Improved		1.51872
yan812	yan812	CAU	Z. mays spp. Mays	Improved		1.87616
Yd6	Yd6	CAU	Z. mays spp. Mays	Improved		1.71376
ye107	ye107	CAU	Z. mays spp. Mays	Improved		2.14807
ye488	ye488	CAU	Z. mays spp. Mays	Improved		1.47882
ye515	ye515	CAU	Z. mays spp. Mays	Improved		1.23473
ye52106	ye52106	CAU	Z. mays spp. Mays	Improved		2.19522
ye5237	ye5237	CAU	Z. mays spp. Mays	Improved		1.07423
ye8001	ye8001	CAU	Z. mays spp. Mays	Improved		0.867265
ye8112	ye8112	CAU	Z. mays spp. Mays	Improved		12.4843
ye832	ye832	CAU	Z. mays spp. Mays	Improved		0.503024
yi12	yi12	CAU	Z. mays spp. Mays	Improved		1.35566
yi36	yi36	CAU	Z. mays spp. Mays	Improved		0.830175
yi49	yi49	CAU	Z. mays spp. Mays	Improved		1.12163
yi67	yi67	CAU	Z. mays spp. Mays	Improved		0.673079
ys06	ys06	CAU	Z. mays spp. Mays	Improved		2.09619
yu374	yu374	CAU	Z. mays spp. Mays	Improved		1.40145
yu537A	yu537A	CAU	Z. mays spp. Mays	Improved		0.796537
yu82	yu82	CAU	Z. mays spp. Mays	Improved		1.05679
yu87-1	yu87-1	CAU	Z. mays spp. Mays	Improved		3.20284
yuanwu02	yuanwu02	CAU	Z. mays spp. Mays	Improved		0.92236
yuanwu05	yuanwu05	CAU	Z. mays spp. Mays	Improved		1.33865
yue39-4	yue39-4	CAU	Z. mays spp. Mays	Improved		1.72845
yue89A12-1	yue89A12-1	CAU	Z. mays spp. Mays	Improved		0.842726
yue89E4-2	yue89E4-2	CAU	Z. mays spp. Mays	Improved		2.82573
yun147	yun147	CAU	Z. mays spp. Mays	Improved		1.65689
Z31B	Z31B	CAU	Z. mays spp. Mays	Improved		0.692085
zaC546	zaC546	CAU	Z. mays spp. Mays	Improved		1.17159
zhangjin6	zhangjin6	CAU	Z. mays spp. Mays	Improved		0.632268
zhangxi28	zhangxi28	CAU	Z. mays spp. Mays	Improved		0.957837
zhen367	zhen367	CAU	Z. mays spp. Mays	Improved		0.72347
zheng22	zheng22	CAU	Z. mays spp. Mays	Improved		1.2945
zheng32	zheng32	CAU	Z. mays spp. Mays	Improved		2.28412
zheng653	zheng653	CAU	Z. mays spp. Mays	Improved		0.570148
zhengbai11	zhengbai11	CAU	Z. mays spp. Mays	Improved		0.804754
zhong128	zhong128	CAU	Z. mays spp. Mays	Improved		1.63633
zhong451	zhong451	CAU	Z. mays spp. Mays	Improved		1.01116
zhonger02	zhonger02	CAU	Z. mays spp. Mays	Improved		1.09436
zhonghuang64	zhonghuang64	CAU	Z. mays spp. Mays	Improved		1.64435
zhongxi042	zhongxi042	CAU	Z. mays spp. Mays	Improved		0.821292
zhongyin10	zhongyin10	CAU	Z. mays spp. Mays	Improved		1.57886
zhongyin15	zhongyin15	CAU	Z. mays spp. Mays	Improved		3.30028
zi330	zi330	CAU	Z. mays spp. Mays	Improved		0.878421
ziduosui	ziduosui	CAU	Z. mays spp. Mays	Improved		1.2216
ziyu3	ziyu3	CAU	Z. mays spp. Mays	Improved		1.35437
zong3	zong3	CAU	Z. mays spp. Mays	Improved		2.16226
zong31	zong31	CAU	Z. mays spp. Mays	Improved		6.17368
zong548-1521	zong548-1521	CAU	Z. mays spp. Mays	Improved		1.92
ZPON7	ZPON7	CAU	Z. mays spp. Mays	Improved		1.64566
ZS01250	ZS01250	CAU	Z. mays spp. Mays	Improved		0.750895
zun90110	zun90110	CAU	Z. mays spp. Mays	Improved		1.2807
MAIdgiRAADIAAPEI-1	MAIdgiRAADIAAPEI-1	CIMMYT/BGI	Z. mays spp. Mays	unknown	CMT001	12.9411
MAIdgiRABDIAAPEI-2	MAIdgiRABDIAAPEI-2	CIMMYT/BGI	Z. mays spp. Mays	unknown	CMT003	14.94
MAIdgiRACDIAAPEI-3	MAIdgiRACDIAAPEI-3	CIMMYT/BGI	Z. mays spp. Mays	unknown	CMT004	13.1752
MAIdgiRAEDIAAPEI-4	MAIdgiRAEDIAAPEI-4	CIMMYT/BGI	Z. mays spp. Mays	unknown	CMT006	13.2548
MAIdgiRAGDIAAPEI-5	MAIdgiRAGDIAAPEI-5	CIMMYT/BGI	Z. mays spp. Mays	unknown	CMT008	13.8679
MAIdgiRAIDIAAPEI-6	MAIdgiRAIDIAAPEI-6	CIMMYT/BGI	Z. mays spp. Mays	unknown	CMT010	13.106
MAIdgiRAKDIAAPEI-9	MAIdgiRAKDIAAPEI-9	CIMMYT/BGI	Z. mays spp. Mays	unknown	CMT014	14.899
MAIdgiRAMDIAAPEI-10	MAIdgiRAMDIAAPEI-10	CIMMYT/BGI	Z. mays spp. Mays	unknown	CMT016	14.6437
MAIdgiRAODIAAPEI-11	MAIdgiRAODIAAPEI-11	CIMMYT/BGI	Z. mays spp. Mays	unknown	CMT019	14.0774
MAIdgiRAPDIAAPEI-12	MAIdgiRAPDIAAPEI-12	CIMMYT/BGI	Z. mays spp. Mays	unknown	CMT021	17.3538
MAIdgiRARDIAAPEI-1	MAIdgiRARDIAAPEI-1	CIMMYT/BGI	Z. mays spp. Mays	unknown	CMT025	14.804
MAIdgiRASDIAAPEI-2	MAIdgiRASDIAAPEI-2	CIMMYT/BGI	Z. mays spp. Mays	unknown	CMT026	14.2571
MAIdgiRAVDIAAPEI-4	MAIdgiRAVDIAAPEI-4	CIMMYT/BGI	Z. mays spp. Mays	unknown	CMT032	16.4992
MAIdgiRAWDIAAPEI-5	MAIdgiRAWDIAAPEI-5	CIMMYT/BGI	Z. mays spp. Mays	unknown	CMT033	15.3848
MAIdgiRAXDIAAPEI-6	MAIdgiRAXDIAAPEI-6	CIMMYT/BGI	Z. mays spp. Mays	unknown	CMT035	15.4363
MAIdgiRAYDIAAPEI-7	MAIdgiRAYDIAAPEI-7	CIMMYT/BGI	Z. mays spp. Mays	unknown	CMT036	15.1053
MAIdgiRCCDIAAPEI-10	MAIdgiRCCDIAAPEI-10	CIMMYT/BGI	Z. mays spp. Mays	unknown	CMT040	10.3053
MAIdgiRCIDIAAPEI-7	MAIdgiRCIDIAAPEI-7	CIMMYT/BGI	Z. mays spp. Mays	unknown	CMT012	14.6037
MAIdgiRCKDIAAPEI-9	MAIdgiRCKDIAAPEI-9	CIMMYT/BGI	Z. mays spp. Mays	unknown	CMT037	15.0495
ZEAhwcRAXDIAAPE	ZEAhwcRAXDIAAPE	CIMMYT/BGI	Z. mays spp. Mays	unknown		5.18864
ZEAxppRADDIAAPEI-4	ZEAxppRADDIAAPEI-4	CIMMYT/BGI	Z. mays spp. Mays	unknown	CMT005	9.28404
ZEAxppRADDIAAPEI-7	ZEAxppRADDIAAPEI-7	CIMMYT/BGI	Z. mays spp. Mays	unknown	CMT011	1.50297
ZEAxppRAFDIAAPEI-1	ZEAxppRAFDIAAPEI-1	CIMMYT/BGI	Z. mays spp. Mays	unknown	CMT007	1.13835
ZEAxppRAFDIAAPEI-5	ZEAxppRAFDIAAPEI-5	CIMMYT/BGI	Z. mays spp. Mays	unknown	CMT007	9.55432
ZEAxppRAHDIAAPEI-6	ZEAxppRAHDIAAPEI-6	CIMMYT/BGI	Z. mays spp. Mays	unknown	CMT009	10.3211
ZEAxppRAJDIAAPEI-7	ZEAxppRAJDIAAPEI-7	CIMMYT/BGI	Z. mays spp. Mays	unknown	CMT011	8.79912
ZEAxppRALDIAAPEI-9	ZEAxppRALDIAAPEI-9	CIMMYT/BGI	Z. mays spp. Mays	unknown	CMT015	9.65218
ZEAxppRANDIAAPEI-10	ZEAxppRANDIAAPEI-10	CIMMYT/BGI	Z. mays spp. Mays	unknown	CMT017	9.82897
ZEAxppRAQDIAAPEI-11	ZEAxppRAQDIAAPEI-11	CIMMYT/BGI	Z. mays spp. Mays	unknown	CMT024	10.0967
ZEAxppRATDIAAPEI-12	ZEAxppRATDIAAPEI-12	CIMMYT/BGI	Z. mays spp. Mays	unknown	CMT028	6.2677
ZEAxppRAUDIAAPEI-1	ZEAxppRAUDIAAPEI-1	CIMMYT/BGI	Z. mays spp. Mays	unknown	CMT029	5.55948
ZEAxppRAZDIAAPEI-7	ZEAxppRAZDIAAPEI-7	CIMMYT/BGI	Z. mays spp. Mays	unknown	CMT039	10.7053
ZEAxppRBCDIAAPEI-2	ZEAxppRBCDIAAPEI-2	CIMMYT/BGI	Z. mays spp. Mays	unknown	USA015	10.5
ZEAxppRBFDIAAPEI-3	ZEAxppRBFDIAAPEI-3	CIMMYT/BGI	Z. mays spp. Mays	unknown	USA018	13.9704
ZEAxppRBHDIAAPEI-1	ZEAxppRBHDIAAPEI-1	CIMMYT/BGI	Z. mays spp. Mays	unknown	USA021	9.38063
ZEAxppRBHDIAAPEI-5	ZEAxppRBHDIAAPEI-5	CIMMYT/BGI	Z. mays spp. Mays	unknown	CMT005	1.36016
ZEAxppRBLDIAAPEI-2	ZEAxppRBLDIAAPEI-2	CIMMYT/BGI	Z. mays spp. Mays	unknown	USA026	9.55221
ZEAxppRBMDIAAPEI-6	ZEAxppRBMDIAAPEI-6	CIMMYT/BGI	Z. mays spp. Mays	unknown	USA003	9.96478
ZEAxppRBRDIAAPEI-3	ZEAxppRBRDIAAPEI-3	CIMMYT/BGI	Z. mays spp. Mays	unknown	USA005	19.2705
ZEAxppRBSDIAAPEI-4	ZEAxppRBSDIAAPEI-4	CIMMYT/BGI	Z. mays spp. Mays	unknown	USA007	17.2874
ZEAxppRBUDIAAPEI-5	ZEAxppRBUDIAAPEI-5	CIMMYT/BGI	Z. mays spp. Mays	unknown	USA009	10.4873
ZEAxppRBXDIAAPEI-1	ZEAxppRBXDIAAPEI-1	CIMMYT/BGI	Z. mays spp. Mays	unknown	CMT020	9.69995
ZEAxppRBYDIAAPEI-2	ZEAxppRBYDIAAPEI-2	CIMMYT/BGI	Z. mays spp. Mays	unknown	CMT023	8.31848
ZEAxppRCBDIAAPEI-3	ZEAxppRCBDIAAPEI-3	CIMMYT/BGI	Z. mays spp. Mays	unknown	CMT034	5.53698
ZEAxppRCDDIAAPEI-12	ZEAxppRCDDIAAPEI-12	CIMMYT/BGI	Z. mays spp. Mays	unknown	CMT030	5.18101
ZEAxppRCFDIAAPEI-4	ZEAxppRCFDIAAPEI-4	CIMMYT/BGI	Z. mays spp. Mays	unknown	CMT038	10.5795
ZEAxppRCGDIAAPEI-5	ZEAxppRCGDIAAPEI-5	CIMMYT/BGI	Z. mays spp. Mays	unknown	CMT018	5.27101
ZEAxppRCHDIAAPEI-6	ZEAxppRCHDIAAPEI-6	CIMMYT/BGI	Z. mays spp. Mays	unknown	CMT002	11.038
ZEAxppRCJDIAAPEI-7	ZEAxppRCJDIAAPEI-7	CIMMYT/BGI	Z. mays spp. Mays	unknown	CMT013	10.6699
ZEAxppRCODIAAPEI-9	ZEAxppRCODIAAPEI-9	CIMMYT/BGI	Z. mays spp. Mays	unknown	USA004	16.75
ZEAxppRCPDIAAPEI-10	ZEAxppRCPDIAAPEI-10	CIMMYT/BGI	Z. mays spp. Mays	unknown	USA011	10.855
ZEAxppRCQDIAAPEI-11	ZEAxppRCQDIAAPEI-11	CIMMYT/BGI	Z. mays spp. Mays	unknown	USA028	14.0321
ZEAxppRCUDIAAPEI-1	ZEAxppRCUDIAAPEI-1	CIMMYT/BGI	Z. mays spp. Mays	Improved	CNA030	11.2275
ZEAxppRCVDIAAPEI-2	ZEAxppRCVDIAAPEI-2	CIMMYT/BGI	Z. mays spp. Mays	Improved	CNA031	12.0017
ZEAxppRCWDIAAPEI-3	ZEAxppRCWDIAAPEI-3	CIMMYT/BGI	Z. mays spp. Mays	Landrace	CNA032	4.88121
ZEAxppRCXDIAAPEI-4	ZEAxppRCXDIAAPEI-4	CIMMYT/BGI	Z. mays spp. Mays	Landrace	CNA033	10.8937
ZEAxppRCYDIAAPEI-5	ZEAxppRCYDIAAPEI-5	CIMMYT/BGI	Z. mays spp. Mays	Improved	CNA035	10.3875
ZEAxppRDCDIAAPEI-2	ZEAxppRDCDIAAPEI-2	CIMMYT/BGI	Z. mays spp. Mays	Improved	CNA039	1.11662
ZEAxppRDCDIAAPEI-7	ZEAxppRDCDIAAPEI-7	CIMMYT/BGI	Z. mays spp. Mays	Improved	CNA039	9.63984
ZEAxppRDGDIAAPEI-11	ZEAxppRDGDIAAPEI-11	CIMMYT/BGI	Z. mays spp. Mays	Improved	CNA044	9.66164
ZEAxppRDHDIAAPEI-12	ZEAxppRDHDIAAPEI-12	CIMMYT/BGI	Z. mays spp. Mays	Improved	CNA045	10.8859
ZEAxppRDIDIAAPEI-1	ZEAxppRDIDIAAPEI-1	CIMMYT/BGI	Z. mays spp. Mays	Improved	CNA046	9.78674
ZEAxppRDLDIAAPEI-2	ZEAxppRDLDIAAPEI-2	CIMMYT/BGI	Z. mays spp. Mays	Improved	CNA049	10.3202
ZEAxppRDQDIAAPEI-3	ZEAxppRDQDIAAPEI-3	CIMMYT/BGI	Z. mays spp. Mays	Improved	CNA056	9.80233
ZEAxujRADDIBAPE	ZEAxujRADDIBAPE	CIMMYT/BGI	Z. mays spp. Mays	Improved	CNA001	11.6269
ZEAxujRAGDIBAPE	ZEAxujRAGDIBAPE	CIMMYT/BGI	Z. mays spp. Mays	Improved	CNA003	12.0319
ZEAxujRAHDIBAPE	ZEAxujRAHDIBAPE	CIMMYT/BGI	Z. mays spp. Mays	Improved	CNA004	12.8925
ZEAxujRAJDIBAPE	ZEAxujRAJDIBAPE	CIMMYT/BGI	Z. mays spp. Mays	Improved	CNA006	10.5268
ZEAxujRAKDIBAPE	ZEAxujRAKDIBAPE	CIMMYT/BGI	Z. mays spp. Mays	Improved	CNA007	13.4052
ZEAxujRALDIBAPE	ZEAxujRALDIBAPE	CIMMYT/BGI	Z. mays spp. Mays	Improved	CNA008	13.0006
ZEAxujRAMDIBAPE	ZEAxujRAMDIBAPE	CIMMYT/BGI	Z. mays spp. Mays	Improved	CNA009	12.6476
ZEAxujRANDIBAPE	ZEAxujRANDIBAPE	CIMMYT/BGI	Z. mays spp. Mays	Improved	CNA011	13.664
ZEAxujRAODIBAPE	ZEAxujRAODIBAPE	CIMMYT/BGI	Z. mays spp. Mays	Improved	CNA012	12.4554
ZEAxujRAPDIAAPE	ZEAxujRAPDIAAPE	CIMMYT/BGI	Z. mays spp. Mays	Improved	CNA013	11.7711
ZEAxujRAQDIAAPE	ZEAxujRAQDIAAPE	CIMMYT/BGI	Z. mays spp. Mays	Improved	CNA014	11.9086
ZEAxujRARDIAAPE	ZEAxujRARDIAAPE	CIMMYT/BGI	Z. mays spp. Mays	Improved	CNA015	12.0149
ZEAxujRASDIAAPE	ZEAxujRASDIAAPE	CIMMYT/BGI	Z. mays spp. Mays	Improved	CNA016	12.7547
ZEAxujRATDIAAPE	ZEAxujRATDIAAPE	CIMMYT/BGI	Z. mays spp. Mays	Improved	CNA017	11.2905
ZEAxujRAUDIAAPE	ZEAxujRAUDIAAPE	CIMMYT/BGI	Z. mays spp. Mays	Improved	CNA018	11.0412
ZEAxujRAVDIAAPE	ZEAxujRAVDIAAPE	CIMMYT/BGI	Z. mays spp. Mays	Improved	CNA019	10.851
ZEAxujRAWDIAAPE	ZEAxujRAWDIAAPE	CIMMYT/BGI	Z. mays spp. Mays	Improved	CNA020	11.1582
ZEAxujRAXDIAAPE	ZEAxujRAXDIAAPE	CIMMYT/BGI	Z. mays spp. Mays	Improved	CNA021	12.3674
ZEAxujRAYDIAAPE	ZEAxujRAYDIAAPE	CIMMYT/BGI	Z. mays spp. Mays	Improved	CNA022	12.3183
ZEAxujRAZDIAAPE	ZEAxujRAZDIAAPE	CIMMYT/BGI	Z. mays spp. Mays	Improved	CNA023	11.5828
ZEAxujRBADIAAPE	ZEAxujRBADIAAPE	CIMMYT/BGI	Z. mays spp. Mays	Improved	CNA024	12.1451
ZEAxujRBBDIAAPE	ZEAxujRBBDIAAPE	CIMMYT/BGI	Z. mays spp. Mays	Improved	CNA025	12.2163
ZEAxujRBCDIBAPE	ZEAxujRBCDIBAPE	CIMMYT/BGI	Z. mays spp. Mays	Improved	CNA002	11.1484
ZEAxujRBDDIBAPE	ZEAxujRBDDIBAPE	CIMMYT/BGI	Z. mays spp. Mays	Improved	CNA005	10.7615
ZEAxujRBFDIBAPE	ZEAxujRBFDIBAPE	CIMMYT/BGI	Z. mays spp. Mays	Improved	CNA010	10.273
4226	282set_4226	282-2x	Z. mays spp. Mays	Improved		2.81778
4722	282set_4722	282-2x	Z. mays spp. Mays	Improved		2.55983
33-16	282set_33-16	282-2x	Z. mays spp. Mays	Improved		1.70846
38-11Goodman-Buckler	282set_38-11Goodman-Buckler	282-2x	Z. mays spp. Mays	Improved		5.0096
A188	282set_A188	282-2x	Z. mays spp. Mays	Improved		2.3822
A214NGoodman-Buckler	282set_A214NGoodman-Buckler	282-2x	Z. mays spp. Mays	Improved		1.66341
A239	282set_A239	282-2x	Z. mays spp. Mays	Improved		3.19001
A441-5	282set_A441-5	282-2x	Z. mays spp. Mays	Improved		2.84805
A554	282set_A554	282-2x	Z. mays spp. Mays	Improved		0.438652
A556	282set_A556	282-2x	Z. mays spp. Mays	Improved		1.39249
A6	282set_A6	282-2x	Z. mays spp. Mays	Improved		2.09047
A619	282set_A619	282-2x	Z. mays spp. Mays	Improved		1.9307
A632	282set_A632	282-2x	Z. mays spp. Mays	Improved		1.64317
A634	282set_A634	282-2x	Z. mays spp. Mays	Improved		1.55443
A635	282set_A635	282-2x	Z. mays spp. Mays	Improved		2.20745
A641	282set_A641	282-2x	Z. mays spp. Mays	Improved		2.69479
A654	282set_A654	282-2x	Z. mays spp. Mays	Improved		2.48517
A659	282set_A659	282-2x	Z. mays spp. Mays	Improved		1.74863
A661	282set_A661	282-2x	Z. mays spp. Mays	Improved		1.92308
A679	282set_A679	282-2x	Z. mays spp. Mays	Improved		2.28558
A680	282set_A680	282-2x	Z. mays spp. Mays	Improved		1.88491
A682	282set_A682	282-2x	Z. mays spp. Mays	Improved		1.73879
Ab28A	282set_Ab28A	282-2x	Z. mays spp. Mays	Improved		1.73582
B10	282set_B10	282-2x	Z. mays spp. Mays	Improved		1.21085
B103	282set_B103	282-2x	Z. mays spp. Mays	Improved		1.62356
B104	282set_B104	282-2x	Z. mays spp. Mays	Improved		0.252228
B105	282set_B105	282-2x	Z. mays spp. Mays	Improved		1.50402
B109	282set_B109	282-2x	Z. mays spp. Mays	Improved		1.60265
B14A	282set_B14A	282-2x	Z. mays spp. Mays	Improved		1.67375
B164	282set_B164	282-2x	Z. mays spp. Mays	Improved		2.03448
B2	282set_B2	282-2x	Z. mays spp. Mays	Improved		1.40476
B37	282set_B37	282-2x	Z. mays spp. Mays	Improved		1.63894
B46	282set_B46	282-2x	Z. mays spp. Mays	Improved		1.71908
B52	282set_B52	282-2x	Z. mays spp. Mays	Improved		1.53599
B57	282set_B57	282-2x	Z. mays spp. Mays	Improved		6.47839
B64	282set_B64	282-2x	Z. mays spp. Mays	Improved		1.51293
B68	282set_B68	282-2x	Z. mays spp. Mays	Improved		1.93298
B73	282set_B73	282-2x	Z. mays spp. Mays	Improved		1.91264
B73Htrhm	282set_B73Htrhm	282-2x	Z. mays spp. Mays	Improved		2.21566
B75	282set_B75	282-2x	Z. mays spp. Mays	Improved		1.44506
B76	282set_B76	282-2x	Z. mays spp. Mays	Improved		1.78081
B77	282set_B77	282-2x	Z. mays spp. Mays	Improved		1.50364
B79	282set_B79	282-2x	Z. mays spp. Mays	Improved		2.95601
B84	282set_B84	282-2x	Z. mays spp. Mays	Improved		2.93831
B97	282set_B97	282-2x	Z. mays spp. Mays	Improved		5.00734
C103	282set_C103	282-2x	Z. mays spp. Mays	Improved		1.598
C123	282set_C123	282-2x	Z. mays spp. Mays	Improved		2.39785
C49A	282set_C49A	282-2x	Z. mays spp. Mays	Improved		1.73234
CH701-30	282set_CH701-30	282-2x	Z. mays spp. Mays	Improved		1.55252
CH9	282set_CH9	282-2x	Z. mays spp. Mays	Improved		2.17749
CI187-2	282set_CI187-2	282-2x	Z. mays spp. Mays	Improved		4.18849
CI21E	282set_CI21E	282-2x	Z. mays spp. Mays	Improved		1.77018
CI28AGoodman-Buckler	282set_CI28AGoodman-Buckler	282-2x	Z. mays spp. Mays	Improved		1.56643
CI31A	282set_CI31A	282-2x	Z. mays spp. Mays	Improved		1.87067
CI3A	282set_CI3A	282-2x	Z. mays spp. Mays	Improved		2.56275
CI64	282set_CI64	282-2x	Z. mays spp. Mays	Improved		1.99107
CI66	282set_CI66	282-2x	Z. mays spp. Mays	Improved		2.72777
Ci7Goodman-Buckler	282set_Ci7Goodman-Buckler	282-2x	Z. mays spp. Mays	Improved		3.6604
Ci90CGoodman-Buckler	282set_Ci90CGoodman-Buckler	282-2x	Z. mays spp. Mays	Improved		1.42359
Ci91BGoodman-Buckler	282set_Ci91BGoodman-Buckler	282-2x	Z. mays spp. Mays	Improved		1.76828
CM105	282set_CM105	282-2x	Z. mays spp. Mays	Improved		2.3859
CM37	282set_CM37	282-2x	Z. mays spp. Mays	Improved		1.78587
CM7	282set_CM7	282-2x	Z. mays spp. Mays	Improved		2.3886
CML10	282set_CML10	282-2x	Z. mays spp. Mays	Improved		2.07022
CML103	282set_CML103	282-2x	Z. mays spp. Mays	Improved		3.84333
CML108	282set_CML108	282-2x	Z. mays spp. Mays	Improved		3.24197
CML11	282set_CML11	282-2x	Z. mays spp. Mays	Improved		1.87021
CML14	282set_CML14	282-2x	Z. mays spp. Mays	Improved		2.42707
CML154Q	282set_CML154Q	282-2x	Z. mays spp. Mays	Improved		1.7616
CML157Q	282set_CML157Q	282-2x	Z. mays spp. Mays	Improved		2.6531
CML158Q	282set_CML158Q	282-2x	Z. mays spp. Mays	Improved		2.79066
CML218	282set_CML218	282-2x	Z. mays spp. Mays	Improved		2.3182
CML220	282set_CML220	282-2x	Z. mays spp. Mays	Improved		2.39551
CML228	282set_CML228	282-2x	Z. mays spp. Mays	Improved		2.11843
CML238	282set_CML238	282-2x	Z. mays spp. Mays	Improved		1.93653
CML247	282set_CML247	282-2x	Z. mays spp. Mays	Improved		1.88979
CML254	282set_CML254	282-2x	Z. mays spp. Mays	Improved		2.1671
CML258	282set_CML258	282-2x	Z. mays spp. Mays	Improved		1.41257
CML261	282set_CML261	282-2x	Z. mays spp. Mays	Improved		1.98822
CML264	282set_CML264	282-2x	Z. mays spp. Mays	Improved		2.8153
CML277	282set_CML277	282-2x	Z. mays spp. Mays	Improved		1.78055
CML281	282set_CML281	282-2x	Z. mays spp. Mays	Improved		2.90431
CML287	282set_CML287	282-2x	Z. mays spp. Mays	Improved		2.28424
CML311	282set_CML311	282-2x	Z. mays spp. Mays	Improved		2.19147
CML314	282set_CML314	282-2x	Z. mays spp. Mays	Improved		2.73095
CML321	282set_CML321	282-2x	Z. mays spp. Mays	Improved		1.93864
CML322	282set_CML322	282-2x	Z. mays spp. Mays	Improved		1.42012
CML323	282set_CML323	282-2x	Z. mays spp. Mays	Improved		2.69258
CML328	282set_CML328	282-2x	Z. mays spp. Mays	Improved		2.92666
CML331	282set_CML331	282-2x	Z. mays spp. Mays	Improved		2.51176
CML332	282set_CML332	282-2x	Z. mays spp. Mays	Improved		1.56131
CML333	282set_CML333	282-2x	Z. mays spp. Mays	Improved		1.70212
CML341	282set_CML341	282-2x	Z. mays spp. Mays	Improved		0.461316
CML38	282set_CML38	282-2x	Z. mays spp. Mays	Improved		2.57647
CML45	282set_CML45	282-2x	Z. mays spp. Mays	Improved		2.77599
CML5	282set_CML5	282-2x	Z. mays spp. Mays	Improved		2.5643
CML52	282set_CML52	282-2x	Z. mays spp. Mays	Improved		2.31818
CML61	282set_CML61	282-2x	Z. mays spp. Mays	Improved		2.33673
CML69	282set_CML69	282-2x	Z. mays spp. Mays	Improved		1.15515
CML77	282set_CML77	282-2x	Z. mays spp. Mays	Improved		3.21416
CML91	282set_CML91	282-2x	Z. mays spp. Mays	Improved		3.51309
CML92	282set_CML92	282-2x	Z. mays spp. Mays	Improved		1.89098
CMV3	282set_CMV3	282-2x	Z. mays spp. Mays	Improved		1.78435
CO106	282set_CO106	282-2x	Z. mays spp. Mays	Improved		3.30845
CO125	282set_CO125	282-2x	Z. mays spp. Mays	Improved		2.88993
CO255	282set_CO255	282-2x	Z. mays spp. Mays	Improved		2.07428
D940Y	282set_D940Y	282-2x	Z. mays spp. Mays	Improved		2.4121
DE1	282set_DE1	282-2x	Z. mays spp. Mays	Improved		2.57568
DE-2	282set_DE-2	282-2x	Z. mays spp. Mays	Improved		2.08411
DE811	282set_DE811	282-2x	Z. mays spp. Mays	Improved		1.14912
E2558W	282set_E2558W	282-2x	Z. mays spp. Mays	Improved		0.789334
EP1	282set_EP1	282-2x	Z. mays spp. Mays	Improved		2.07456
F2834T	282set_F2834T	282-2x	Z. mays spp. Mays	Improved		2.28139
F6	282set_F6	282-2x	Z. mays spp. Mays	Improved		3.34484
F7	282set_F7	282-2x	Z. mays spp. Mays	Improved		1.57243
GA209	282set_GA209	282-2x	Z. mays spp. Mays	Improved		2.50656
GT112	282set_GT112	282-2x	Z. mays spp. Mays	Improved		1.54409
H105W	282set_H105W	282-2x	Z. mays spp. Mays	Improved		1.68292
H49	282set_H49	282-2x	Z. mays spp. Mays	Improved		1.94199
H84	282set_H84	282-2x	Z. mays spp. Mays	Improved		1.57687
H91	282set_H91	282-2x	Z. mays spp. Mays	Improved		1.68645
H95	282set_H95	282-2x	Z. mays spp. Mays	Improved		2.97655
H99	282set_H99	282-2x	Z. mays spp. Mays	Improved		1.76609
Hi27Goodman-Buckler	282set_Hi27Goodman-Buckler	282-2x	Z. mays spp. Mays	Improved		2.07825
HP301	282set_HP301	282-2x	Z. mays spp. Mays	Improved		1.73716
I137TN	282set_I137TN	282-2x	Z. mays spp. Mays	Improved		1.99001
i1677a	282set_i1677a	282-2x	Z. mays spp. Mays	Improved		2.74711
I205	282set_I205	282-2x	Z. mays spp. Mays	Improved		1.69001
I29	282set_I29	282-2x	Z. mays spp. Mays	Improved		2.23182
IA2132Goodman-Buckler	282set_IA2132Goodman-Buckler	282-2x	Z. mays spp. Mays	Improved		1.53768
Ia5125	282set_Ia5125	282-2x	Z. mays spp. Mays	Improved		1.97883
IDS28	282set_IDS28	282-2x	Z. mays spp. Mays	Improved		1.23959
IDS69	282set_IDS69	282-2x	Z. mays spp. Mays	Improved		1.78713
IDS91	282set_IDS91	282-2x	Z. mays spp. Mays	Improved		1.75274
Il101	282set_Il101	282-2x	Z. mays spp. Mays	Improved		1.7406
Il14H	282set_Il14H	282-2x	Z. mays spp. Mays	Improved		2.11939
ILLHy	282set_ILLHy	282-2x	Z. mays spp. Mays	Improved		2.30215
K148	282set_K148	282-2x	Z. mays spp. Mays	Improved		1.85496
K4	282set_K4	282-2x	Z. mays spp. Mays	Improved		2.75954
K55	282set_K55	282-2x	Z. mays spp. Mays	Improved		1.51685
K64	282set_K64	282-2x	Z. mays spp. Mays	Improved		1.29815
Ki11	282set_Ki11	282-2x	Z. mays spp. Mays	Improved		1.72037
Ki14	282set_Ki14	282-2x	Z. mays spp. Mays	Improved		2.11629
Ki2021	282set_Ki2021	282-2x	Z. mays spp. Mays	Improved		1.53543
Ki21	282set_Ki21	282-2x	Z. mays spp. Mays	Improved		1.39244
Ki43	282set_Ki43	282-2x	Z. mays spp. Mays	Improved		3.14802
Ki44	282set_Ki44	282-2x	Z. mays spp. Mays	Improved		1.98752
Ky21	282set_Ky21	282-2x	Z. mays spp. Mays	Improved		1.57006
KY226	282set_KY226	282-2x	Z. mays spp. Mays	Improved		1.56694
KY228	282set_KY228	282-2x	Z. mays spp. Mays	Improved		3.43017
L317	282set_L317	282-2x	Z. mays spp. Mays	Improved		1.52905
L578	282set_L578	282-2x	Z. mays spp. Mays	Improved		1.89581
M14	282set_M14	282-2x	Z. mays spp. Mays	Improved		2.1503
M162W	282set_M162W	282-2x	Z. mays spp. Mays	Improved		1.70932
M37W	282set_M37W	282-2x	Z. mays spp. Mays	Improved		1.83923
MEF156-55-2	282set_MEF156-55-2	282-2x	Z. mays spp. Mays	Improved		3.54912
Mo17	282set_Mo17	282-2x	Z. mays spp. Mays	Improved		1.69113
Mo18W	282set_Mo18W	282-2x	Z. mays spp. Mays	Improved		2.16828
MO1W	282set_MO1W	282-2x	Z. mays spp. Mays	Improved		1.81777
Mo24W	282set_Mo24W	282-2x	Z. mays spp. Mays	Improved		1.80191
Mo44	282set_Mo44	282-2x	Z. mays spp. Mays	Improved		0.806563
Mo45	282set_Mo45	282-2x	Z. mays spp. Mays	Improved		1.54948
Mo46	282set_Mo46	282-2x	Z. mays spp. Mays	Improved		1.44126
Mo47	282set_Mo47	282-2x	Z. mays spp. Mays	Improved		1.73233
MoG	282set_MoG	282-2x	Z. mays spp. Mays	Improved		2.01792
Mp339	282set_Mp339	282-2x	Z. mays spp. Mays	Improved		2.40284
MS1334	282set_MS1334	282-2x	Z. mays spp. Mays	Improved		3.53471
MS153	282set_MS153	282-2x	Z. mays spp. Mays	Improved		1.75441
Ms71	282set_Ms71	282-2x	Z. mays spp. Mays	Improved		9.03005
Mt42	282set_Mt42	282-2x	Z. mays spp. Mays	Improved		3.07888
N192	282set_N192	282-2x	Z. mays spp. Mays	Improved		1.59101
N28Ht	282set_N28Ht	282-2x	Z. mays spp. Mays	Improved		1.47359
N6	282set_N6	282-2x	Z. mays spp. Mays	Improved		3.77098
NC222	282set_NC222	282-2x	Z. mays spp. Mays	Improved		2.59462
NC230	282set_NC230	282-2x	Z. mays spp. Mays	Improved		3.01032
NC232	282set_NC232	282-2x	Z. mays spp. Mays	Improved		1.67071
NC236	282set_NC236	282-2x	Z. mays spp. Mays	Improved		2.2148
NC238	282set_NC238	282-2x	Z. mays spp. Mays	Improved		1.69071
NC250	282set_NC250	282-2x	Z. mays spp. Mays	Improved		1.85565
NC258	282set_NC258	282-2x	Z. mays spp. Mays	Improved		2.41895
NC260	282set_NC260	282-2x	Z. mays spp. Mays	Improved		2.09837
NC262	282set_NC262	282-2x	Z. mays spp. Mays	Improved		1.8349
NC264	282set_NC264	282-2x	Z. mays spp. Mays	Improved		2.45144
NC290A	282set_NC290A	282-2x	Z. mays spp. Mays	Improved		1.47792
NC294	282set_NC294	282-2x	Z. mays spp. Mays	Improved		1.68944
NC296	282set_NC296	282-2x	Z. mays spp. Mays	Improved		2.74295
NC296A	282set_NC296A	282-2x	Z. mays spp. Mays	Improved		1.67434
NC298	282set_NC298	282-2x	Z. mays spp. Mays	Improved		0.00445581
NC300	282set_NC300	282-2x	Z. mays spp. Mays	Improved		1.84339
NC302	282set_NC302	282-2x	Z. mays spp. Mays	Improved		3.46508
NC304	282set_NC304	282-2x	Z. mays spp. Mays	Improved		2.46288
NC306	282set_NC306	282-2x	Z. mays spp. Mays	Improved		2.01424
NC310	282set_NC310	282-2x	Z. mays spp. Mays	Improved		1.96211
NC314	282set_NC314	282-2x	Z. mays spp. Mays	Improved		1.67222
NC318	282set_NC318	282-2x	Z. mays spp. Mays	Improved		1.99322
NC320	282set_NC320	282-2x	Z. mays spp. Mays	Improved		1.97162
NC324	282set_NC324	282-2x	Z. mays spp. Mays	Improved		1.76229
NC326	282set_NC326	282-2x	Z. mays spp. Mays	Improved		2.18992
NC328	282set_NC328	282-2x	Z. mays spp. Mays	Improved		1.98516
NC33	282set_NC33	282-2x	Z. mays spp. Mays	Improved		2.15101
NC336	282set_NC336	282-2x	Z. mays spp. Mays	Improved		3.66003
NC338	282set_NC338	282-2x	Z. mays spp. Mays	Improved		3.33294
NC340	282set_NC340	282-2x	Z. mays spp. Mays	Improved		2.78673
NC342	282set_NC342	282-2x	Z. mays spp. Mays	Improved		1.60256
NC344	282set_NC344	282-2x	Z. mays spp. Mays	Improved		0.833975
NC346	282set_NC346	282-2x	Z. mays spp. Mays	Improved		3.4339
NC348	282set_NC348	282-2x	Z. mays spp. Mays	Improved		2.77942
NC350	282set_NC350	282-2x	Z. mays spp. Mays	Improved		1.95018
NC352	282set_NC352	282-2x	Z. mays spp. Mays	Improved		2.56449
NC354	282set_NC354	282-2x	Z. mays spp. Mays	Improved		2.40459
NC356	282set_NC356	282-2x	Z. mays spp. Mays	Improved		2.955
NC358	282set_NC358	282-2x	Z. mays spp. Mays	Improved		1.61095
NC360	282set_NC360	282-2x	Z. mays spp. Mays	Improved		1.94344
NC362	282set_NC362	282-2x	Z. mays spp. Mays	Improved		3.2777
NC364	282set_NC364	282-2x	Z. mays spp. Mays	Improved		2.95285
NC366	282set_NC366	282-2x	Z. mays spp. Mays	Improved		2.5836
NC368	282set_NC368	282-2x	Z. mays spp. Mays	Improved		1.70812
ND246	282set_ND246	282-2x	Z. mays spp. Mays	Improved		1.33179
Oh40B	282set_Oh40B	282-2x	Z. mays spp. Mays	Improved		2.24829
Oh43	282set_Oh43	282-2x	Z. mays spp. Mays	Improved		4.18017
Oh43E	282set_Oh43E	282-2x	Z. mays spp. Mays	Improved		2.1031
Oh603	282set_Oh603	282-2x	Z. mays spp. Mays	Improved		1.67857
OH7B	282set_OH7B	282-2x	Z. mays spp. Mays	Improved		2.30444
Os420	282set_Os420	282-2x	Z. mays spp. Mays	Improved		3.42651
P39Goodman-Buckler	282set_P39Goodman-Buckler	282-2x	Z. mays spp. Mays	Improved		1.51966
Pa762	282set_Pa762	282-2x	Z. mays spp. Mays	Improved		2.09264
Pa875	282set_Pa875	282-2x	Z. mays spp. Mays	Improved		1.20548
Pa880	282set_Pa880	282-2x	Z. mays spp. Mays	Improved		1.6289
Pa91	282set_Pa91	282-2x	Z. mays spp. Mays	Improved		2.57889
R168	282set_R168	282-2x	Z. mays spp. Mays	Improved		1.61703
R177	282set_R177	282-2x	Z. mays spp. Mays	Improved		2.95353
R229	282set_R229	282-2x	Z. mays spp. Mays	Improved		1.58628
R4	282set_R4	282-2x	Z. mays spp. Mays	Improved		1.51451
SA24	282set_SA24	282-2x	Z. mays spp. Mays	Improved		1.37605
SC213R	282set_SC213R	282-2x	Z. mays spp. Mays	Improved		1.58319
SC357	282set_SC357	282-2x	Z. mays spp. Mays	Improved		3.21929
SC55	282set_SC55	282-2x	Z. mays spp. Mays	Improved		2.35495
SD40	282set_SD40	282-2x	Z. mays spp. Mays	Improved		2.25511
SD44	282set_SD44	282-2x	Z. mays spp. Mays	Improved		0.605335
Sg1533	282set_Sg1533	282-2x	Z. mays spp. Mays	Improved		3.07345
Sg18	282set_Sg18	282-2x	Z. mays spp. Mays	Improved		1.76886
T232	282set_T232	282-2x	Z. mays spp. Mays	Improved		1.2852
T234	282set_T234	282-2x	Z. mays spp. Mays	Improved		2.95617
T8	282set_T8	282-2x	Z. mays spp. Mays	Improved		2.66655
Tx303	282set_Tx303	282-2x	Z. mays spp. Mays	Improved		2.40494
Tx601	282set_Tx601	282-2x	Z. mays spp. Mays	Improved		1.61464
Tzi10	282set_Tzi10	282-2x	Z. mays spp. Mays	Improved		2.59388
Tzi11	282set_Tzi11	282-2x	Z. mays spp. Mays	Improved		2.70215
Tzi16	282set_Tzi16	282-2x	Z. mays spp. Mays	Improved		3.26396
Tzi18	282set_Tzi18	282-2x	Z. mays spp. Mays	Improved		3.49226
Tzi25	282set_Tzi25	282-2x	Z. mays spp. Mays	Improved		2.66813
Tzi8	282set_Tzi8	282-2x	Z. mays spp. Mays	Improved		1.72941
Tzi9	282set_Tzi9	282-2x	Z. mays spp. Mays	Improved		2.1703
U267Y	282set_U267Y	282-2x	Z. mays spp. Mays	Improved		2.62002
VA102	282set_VA102	282-2x	Z. mays spp. Mays	Improved		1.94233
Va14	282set_Va14	282-2x	Z. mays spp. Mays	Improved		0.543422
Va17	282set_Va17	282-2x	Z. mays spp. Mays	Improved		1.73234
Va22	282set_Va22	282-2x	Z. mays spp. Mays	Improved		1.41443
Va26	282set_Va26	282-2x	Z. mays spp. Mays	Improved		1.82858
Va35	282set_Va35	282-2x	Z. mays spp. Mays	Improved		1.67625
Va59	282set_Va59	282-2x	Z. mays spp. Mays	Improved		2.82582
Va85	282set_Va85	282-2x	Z. mays spp. Mays	Improved		1.42299
Va99	282set_Va99	282-2x	Z. mays spp. Mays	Improved		1.48449
VaW6	282set_VaW6	282-2x	Z. mays spp. Mays	Improved		6.57153
W117Ht	282set_W117Ht	282-2x	Z. mays spp. Mays	Improved		1.03805
W153R	282set_W153R	282-2x	Z. mays spp. Mays	Improved		1.25465
W182B	282set_W182B	282-2x	Z. mays spp. Mays	Improved		1.44862
W22	282set_W22	282-2x	Z. mays spp. Mays	Improved		5.04228
W64A	282set_W64A	282-2x	Z. mays spp. Mays	Improved		3.14127
Wf9	282set_Wf9	282-2x	Z. mays spp. Mays	Improved		1.80366
Yu796	282set_Yu796	282-2x	Z. mays spp. Mays	Improved		2.01017
4226	282set_4226	282-4x	Z. mays spp. Mays	Improved		3.01758
4722	282set_4722	282-4x	Z. mays spp. Mays	Improved		3.09461
33-16	282set_33-16	282-4x	Z. mays spp. Mays	Improved		2.60522
38-11Goodman-Buckler	282set_38-11Goodman-Buckler	282-4x	Z. mays spp. Mays	Improved		3.22501
A188	282set_A188	282-4x	Z. mays spp. Mays	Improved		5.42614
A214NGoodman-Buckler	282set_A214NGoodman-Buckler	282-4x	Z. mays spp. Mays	Improved		3.96263
A239	282set_A239	282-4x	Z. mays spp. Mays	Improved		2.02401
A441-5	282set_A441-5	282-4x	Z. mays spp. Mays	Improved		2.12243
A554	282set_A554	282-4x	Z. mays spp. Mays	Improved		3.18074
A556	282set_A556	282-4x	Z. mays spp. Mays	Improved		2.29651
A6	282set_A6	282-4x	Z. mays spp. Mays	Improved		4.29182
A619	282set_A619	282-4x	Z. mays spp. Mays	Improved		4.12287
A632	282set_A632	282-4x	Z. mays spp. Mays	Improved		4.65106
A634	282set_A634	282-4x	Z. mays spp. Mays	Improved		5.10091
A635	282set_A635	282-4x	Z. mays spp. Mays	Improved		4.2158
A641	282set_A641	282-4x	Z. mays spp. Mays	Improved		5.16205
A654	282set_A654	282-4x	Z. mays spp. Mays	Improved		3.54284
A659	282set_A659	282-4x	Z. mays spp. Mays	Improved		0.598855
A661	282set_A661	282-4x	Z. mays spp. Mays	Improved		3.84734
A679	282set_A679	282-4x	Z. mays spp. Mays	Improved		4.85069
A680	282set_A680	282-4x	Z. mays spp. Mays	Improved		4.76005
A682	282set_A682	282-4x	Z. mays spp. Mays	Improved		4.37751
Ab28A	282set_Ab28A	282-4x	Z. mays spp. Mays	Improved		2.13257
B10	282set_B10	282-4x	Z. mays spp. Mays	Improved		4.6578
B103	282set_B103	282-4x	Z. mays spp. Mays	Improved		5.22425
B104	282set_B104	282-4x	Z. mays spp. Mays	Improved		5.21836
B105	282set_B105	282-4x	Z. mays spp. Mays	Improved		3.18191
B109	282set_B109	282-4x	Z. mays spp. Mays	Improved		4.46471
B14A	282set_B14A	282-4x	Z. mays spp. Mays	Improved		2.68191
B164	282set_B164	282-4x	Z. mays spp. Mays	Improved		33.3223
B2	282set_B2	282-4x	Z. mays spp. Mays	Improved		1.9096
B37	282set_B37	282-4x	Z. mays spp. Mays	Improved		5.30813
B46	282set_B46	282-4x	Z. mays spp. Mays	Improved		4.07878
B52	282set_B52	282-4x	Z. mays spp. Mays	Improved		2.12258
B57	282set_B57	282-4x	Z. mays spp. Mays	Improved		1.84946
B64	282set_B64	282-4x	Z. mays spp. Mays	Improved		4.56864
B68	282set_B68	282-4x	Z. mays spp. Mays	Improved		5.27478
B73	282set_B73	282-4x	Z. mays spp. Mays	Improved		4.89279
B73Htrhm	282set_B73Htrhm	282-4x	Z. mays spp. Mays	Improved		4.01648
B75	282set_B75	282-4x	Z. mays spp. Mays	Improved		2.54606
B76	282set_B76	282-4x	Z. mays spp. Mays	Improved		6.03196
B77	282set_B77	282-4x	Z. mays spp. Mays	Improved		2.54059
B79	282set_B79	282-4x	Z. mays spp. Mays	Improved		5.81494
B84	282set_B84	282-4x	Z. mays spp. Mays	Improved		5.96332
B97	282set_B97	282-4x	Z. mays spp. Mays	Improved		8.69781
C103	282set_C103	282-4x	Z. mays spp. Mays	Improved		5.02612
C123	282set_C123	282-4x	Z. mays spp. Mays	Improved		2.45588
C49A	282set_C49A	282-4x	Z. mays spp. Mays	Improved		3.95655
CH701-30	282set_CH701-30	282-4x	Z. mays spp. Mays	Improved		7.93293
CH9	282set_CH9	282-4x	Z. mays spp. Mays	Improved		1.43414
CI187-2	282set_CI187-2	282-4x	Z. mays spp. Mays	Improved		4.04569
CI21E	282set_CI21E	282-4x	Z. mays spp. Mays	Improved		3.44278
CI28AGoodman-Buckler	282set_CI28AGoodman-Buckler	282-4x	Z. mays spp. Mays	Improved		0.864198
CI31A	282set_CI31A	282-4x	Z. mays spp. Mays	Improved		4.29631
CI3A	282set_CI3A	282-4x	Z. mays spp. Mays	Improved		5.61533
CI64	282set_CI64	282-4x	Z. mays spp. Mays	Improved		5.88961
CI66	282set_CI66	282-4x	Z. mays spp. Mays	Improved		4.85244
Ci7Goodman-Buckler	282set_Ci7Goodman-Buckler	282-4x	Z. mays spp. Mays	Improved		3.0584
Ci90CGoodman-Buckler	282set_Ci90CGoodman-Buckler	282-4x	Z. mays spp. Mays	Improved		2.02348
Ci91BGoodman-Buckler	282set_Ci91BGoodman-Buckler	282-4x	Z. mays spp. Mays	Improved		4.65722
CM105	282set_CM105	282-4x	Z. mays spp. Mays	Improved		5.73547
CM37	282set_CM37	282-4x	Z. mays spp. Mays	Improved		3.17181
CM7	282set_CM7	282-4x	Z. mays spp. Mays	Improved		5.12181
CML10	282set_CML10	282-4x	Z. mays spp. Mays	Improved		5.53401
CML103	282set_CML103	282-4x	Z. mays spp. Mays	Improved		6.19201
CML108	282set_CML108	282-4x	Z. mays spp. Mays	Improved		3.85163
CML11	282set_CML11	282-4x	Z. mays spp. Mays	Improved		2.28632
CML14	282set_CML14	282-4x	Z. mays spp. Mays	Improved		4.20928
CML154Q	282set_CML154Q	282-4x	Z. mays spp. Mays	Improved		4.3176
CML157Q	282set_CML157Q	282-4x	Z. mays spp. Mays	Improved		3.27542
CML158Q	282set_CML158Q	282-4x	Z. mays spp. Mays	Improved		3.19142
CML218	282set_CML218	282-4x	Z. mays spp. Mays	Improved		2.67554
CML220	282set_CML220	282-4x	Z. mays spp. Mays	Improved		3.32666
CML228	282set_CML228	282-4x	Z. mays spp. Mays	Improved		4.45561
CML238	282set_CML238	282-4x	Z. mays spp. Mays	Improved		1.84728
CML247	282set_CML247	282-4x	Z. mays spp. Mays	Improved		4.35603
CML254	282set_CML254	282-4x	Z. mays spp. Mays	Improved		3.9606
CML258	282set_CML258	282-4x	Z. mays spp. Mays	Improved		2.94473
CML261	282set_CML261	282-4x	Z. mays spp. Mays	Improved		2.33106
CML264	282set_CML264	282-4x	Z. mays spp. Mays	Improved		2.84561
CML277	282set_CML277	282-4x	Z. mays spp. Mays	Improved		5.16887
CML281	282set_CML281	282-4x	Z. mays spp. Mays	Improved		4.3056
CML287	282set_CML287	282-4x	Z. mays spp. Mays	Improved		2.32757
CML311	282set_CML311	282-4x	Z. mays spp. Mays	Improved		9.96873
CML314	282set_CML314	282-4x	Z. mays spp. Mays	Improved		4.25671
CML321	282set_CML321	282-4x	Z. mays spp. Mays	Improved		1.95096
CML322	282set_CML322	282-4x	Z. mays spp. Mays	Improved		5.09575
CML323	282set_CML323	282-4x	Z. mays spp. Mays	Improved		3.33916
CML328	282set_CML328	282-4x	Z. mays spp. Mays	Improved		4.35603
CML331	282set_CML331	282-4x	Z. mays spp. Mays	Improved		2.66887
CML332	282set_CML332	282-4x	Z. mays spp. Mays	Improved		2.56495
CML333	282set_CML333	282-4x	Z. mays spp. Mays	Improved		5.16888
CML341	282set_CML341	282-4x	Z. mays spp. Mays	Improved		5.10464
CML38	282set_CML38	282-4x	Z. mays spp. Mays	Improved		4.1563
CML45	282set_CML45	282-4x	Z. mays spp. Mays	Improved		4.69355
CML5	282set_CML5	282-4x	Z. mays spp. Mays	Improved		3.23176
CML52	282set_CML52	282-4x	Z. mays spp. Mays	Improved		3.16053
CML61	282set_CML61	282-4x	Z. mays spp. Mays	Improved		3.45996
CML69	282set_CML69	282-4x	Z. mays spp. Mays	Improved		5.0463
CML77	282set_CML77	282-4x	Z. mays spp. Mays	Improved		2.6751
CML91	282set_CML91	282-4x	Z. mays spp. Mays	Improved		4.22792
CML92	282set_CML92	282-4x	Z. mays spp. Mays	Improved		4.29963
CMV3	282set_CMV3	282-4x	Z. mays spp. Mays	Improved		2.33205
CO106	282set_CO106	282-4x	Z. mays spp. Mays	Improved		3.1469
CO125	282set_CO125	282-4x	Z. mays spp. Mays	Improved		4.42013
CO255	282set_CO255	282-4x	Z. mays spp. Mays	Improved		2.86811
D940Y	282set_D940Y	282-4x	Z. mays spp. Mays	Improved		6.27983
DE1	282set_DE1	282-4x	Z. mays spp. Mays	Improved		6.05238
DE-2	282set_DE-2	282-4x	Z. mays spp. Mays	Improved		5.98575
DE811	282set_DE811	282-4x	Z. mays spp. Mays	Improved		5.27096
E2558W	282set_E2558W	282-4x	Z. mays spp. Mays	Improved		3.53121
EP1	282set_EP1	282-4x	Z. mays spp. Mays	Improved		1.84007
F2834T	282set_F2834T	282-4x	Z. mays spp. Mays	Improved		2.83712
F6	282set_F6	282-4x	Z. mays spp. Mays	Improved		2.52491
F7	282set_F7	282-4x	Z. mays spp. Mays	Improved		4.81018
GA209	282set_GA209	282-4x	Z. mays spp. Mays	Improved		4.0523
GT112	282set_GT112	282-4x	Z. mays spp. Mays	Improved		3.1382
H105W	282set_H105W	282-4x	Z. mays spp. Mays	Improved		4.02642
H49	282set_H49	282-4x	Z. mays spp. Mays	Improved		4.20587
H84	282set_H84	282-4x	Z. mays spp. Mays	Improved		5.55754
H91	282set_H91	282-4x	Z. mays spp. Mays	Improved		5.1955
H95	282set_H95	282-4x	Z. mays spp. Mays	Improved		4.48483
H99	282set_H99	282-4x	Z. mays spp. Mays	Improved		3.94577
Hi27Goodman-Buckler	282set_Hi27Goodman-Buckler	282-4x	Z. mays spp. Mays	Improved		5.63535
HP301	282set_HP301	282-4x	Z. mays spp. Mays	Improved		4.66471
I137TN	282set_I137TN	282-4x	Z. mays spp. Mays	Improved		4.57555
i1677a	282set_i1677a	282-4x	Z. mays spp. Mays	Improved		2.94177
I205	282set_I205	282-4x	Z. mays spp. Mays	Improved		5.13371
I29	282set_I29	282-4x	Z. mays spp. Mays	Improved		2.45737
IA2132Goodman-Buckler	282set_IA2132Goodman-Buckler	282-4x	Z. mays spp. Mays	Improved		2.52277
Ia5125	282set_Ia5125	282-4x	Z. mays spp. Mays	Improved		4.97223
IDS28	282set_IDS28	282-4x	Z. mays spp. Mays	Improved		3.99424
IDS69	282set_IDS69	282-4x	Z. mays spp. Mays	Improved		4.75564
IDS91	282set_IDS91	282-4x	Z. mays spp. Mays	Improved		4.14818
Il101	282set_Il101	282-4x	Z. mays spp. Mays	Improved		2.32631
Il14H	282set_Il14H	282-4x	Z. mays spp. Mays	Improved		4.84979
ILLHy	282set_ILLHy	282-4x	Z. mays spp. Mays	Improved		6.15835
K148	282set_K148	282-4x	Z. mays spp. Mays	Improved		2.38724
K4	282set_K4	282-4x	Z. mays spp. Mays	Improved		3.85631
K55	282set_K55	282-4x	Z. mays spp. Mays	Improved		2.56657
K64	282set_K64	282-4x	Z. mays spp. Mays	Improved		2.17991
Ki11	282set_Ki11	282-4x	Z. mays spp. Mays	Improved		6.05712
Ki14	282set_Ki14	282-4x	Z. mays spp. Mays	Improved		1.94645
Ki2021	282set_Ki2021	282-4x	Z. mays spp. Mays	Improved		10.7819
Ki21	282set_Ki21	282-4x	Z. mays spp. Mays	Improved		5.56746
Ki43	282set_Ki43	282-4x	Z. mays spp. Mays	Improved		3.04855
Ki44	282set_Ki44	282-4x	Z. mays spp. Mays	Improved		4.69119
Ky21	282set_Ky21	282-4x	Z. mays spp. Mays	Improved		5.22417
KY226	282set_KY226	282-4x	Z. mays spp. Mays	Improved		2.61446
KY228	282set_KY228	282-4x	Z. mays spp. Mays	Improved		4.8693
L317	282set_L317	282-4x	Z. mays spp. Mays	Improved		2.45053
L578	282set_L578	282-4x	Z. mays spp. Mays	Improved		4.14317
M14	282set_M14	282-4x	Z. mays spp. Mays	Improved		0.926065
M162W	282set_M162W	282-4x	Z. mays spp. Mays	Improved		3.765
M37W	282set_M37W	282-4x	Z. mays spp. Mays	Improved		5.7543
MEF156-55-2	282set_MEF156-55-2	282-4x	Z. mays spp. Mays	Improved		4.49818
Mo17	282set_Mo17	282-4x	Z. mays spp. Mays	Improved		4.40451
Mo18W	282set_Mo18W	282-4x	Z. mays spp. Mays	Improved		4.65363
MO1W	282set_MO1W	282-4x	Z. mays spp. Mays	Improved		3.85775
Mo24W	282set_Mo24W	282-4x	Z. mays spp. Mays	Improved		4.43005
Mo44	282set_Mo44	282-4x	Z. mays spp. Mays	Improved		0.907146
Mo45	282set_Mo45	282-4x	Z. mays spp. Mays	Improved		2.33442
Mo46	282set_Mo46	282-4x	Z. mays spp. Mays	Improved		2.29325
Mo47	282set_Mo47	282-4x	Z. mays spp. Mays	Improved		2.42666
MoG	282set_MoG	282-4x	Z. mays spp. Mays	Improved		3.80763
Mp339	282set_Mp339	282-4x	Z. mays spp. Mays	Improved		3.69742
MS1334	282set_MS1334	282-4x	Z. mays spp. Mays	Improved		3.56176
MS153	282set_MS153	282-4x	Z. mays spp. Mays	Improved		2.47942
Ms71	282set_Ms71	282-4x	Z. mays spp. Mays	Improved		14.7712
Mt42	282set_Mt42	282-4x	Z. mays spp. Mays	Improved		4.41849
N192	282set_N192	282-4x	Z. mays spp. Mays	Improved		3.88002
N28Ht	282set_N28Ht	282-4x	Z. mays spp. Mays	Improved		34.5606
N6	282set_N6	282-4x	Z. mays spp. Mays	Improved		6.33017
NC222	282set_NC222	282-4x	Z. mays spp. Mays	Improved		2.50263
NC230	282set_NC230	282-4x	Z. mays spp. Mays	Improved		3.18049
NC232	282set_NC232	282-4x	Z. mays spp. Mays	Improved		8.09359
NC236	282set_NC236	282-4x	Z. mays spp. Mays	Improved		4.02685
NC238	282set_NC238	282-4x	Z. mays spp. Mays	Improved		3.14636
NC250	282set_NC250	282-4x	Z. mays spp. Mays	Improved		3.89142
NC258	282set_NC258	282-4x	Z. mays spp. Mays	Improved		4.34887
NC260	282set_NC260	282-4x	Z. mays spp. Mays	Improved		6.36501
NC262	282set_NC262	282-4x	Z. mays spp. Mays	Improved		2.36016
NC264	282set_NC264	282-4x	Z. mays spp. Mays	Improved		4.27465
NC290A	282set_NC290A	282-4x	Z. mays spp. Mays	Improved		2.19736
NC294	282set_NC294	282-4x	Z. mays spp. Mays	Improved		3.97979
NC296	282set_NC296	282-4x	Z. mays spp. Mays	Improved		2.8715
NC296A	282set_NC296A	282-4x	Z. mays spp. Mays	Improved		1.57859
NC300	282set_NC300	282-4x	Z. mays spp. Mays	Improved		2.81224
NC302	282set_NC302	282-4x	Z. mays spp. Mays	Improved		3.10012
NC304	282set_NC304	282-4x	Z. mays spp. Mays	Improved		1.3622
NC306	282set_NC306	282-4x	Z. mays spp. Mays	Improved		4.257
NC310	282set_NC310	282-4x	Z. mays spp. Mays	Improved		5.20702
NC314	282set_NC314	282-4x	Z. mays spp. Mays	Improved		4.1801
NC318	282set_NC318	282-4x	Z. mays spp. Mays	Improved		3.37322
NC320	282set_NC320	282-4x	Z. mays spp. Mays	Improved		2.56605
NC324	282set_NC324	282-4x	Z. mays spp. Mays	Improved		4.27461
NC326	282set_NC326	282-4x	Z. mays spp. Mays	Improved		3.70255
NC328	282set_NC328	282-4x	Z. mays spp. Mays	Improved		4.95558
NC33	282set_NC33	282-4x	Z. mays spp. Mays	Improved		5.61803
NC336	282set_NC336	282-4x	Z. mays spp. Mays	Improved		2.80114
NC338	282set_NC338	282-4x	Z. mays spp. Mays	Improved		4.07621
NC340	282set_NC340	282-4x	Z. mays spp. Mays	Improved		4.67591
NC342	282set_NC342	282-4x	Z. mays spp. Mays	Improved		2.27162
NC344	282set_NC344	282-4x	Z. mays spp. Mays	Improved		8.044
NC346	282set_NC346	282-4x	Z. mays spp. Mays	Improved		3.18335
NC348	282set_NC348	282-4x	Z. mays spp. Mays	Improved		4.91255
NC350	282set_NC350	282-4x	Z. mays spp. Mays	Improved		5.01756
NC352	282set_NC352	282-4x	Z. mays spp. Mays	Improved		4.66607
NC354	282set_NC354	282-4x	Z. mays spp. Mays	Improved		3.60927
NC356	282set_NC356	282-4x	Z. mays spp. Mays	Improved		4.71935
NC358	282set_NC358	282-4x	Z. mays spp. Mays	Improved		4.64419
NC360	282set_NC360	282-4x	Z. mays spp. Mays	Improved		4.63783
NC362	282set_NC362	282-4x	Z. mays spp. Mays	Improved		6.1312
NC364	282set_NC364	282-4x	Z. mays spp. Mays	Improved		4.6504
NC366	282set_NC366	282-4x	Z. mays spp. Mays	Improved		2.72554
NC368	282set_NC368	282-4x	Z. mays spp. Mays	Improved		4.31917
ND246	282set_ND246	282-4x	Z. mays spp. Mays	Improved		2.3723
Oh40B	282set_Oh40B	282-4x	Z. mays spp. Mays	Improved		4.03718
Oh43	282set_Oh43	282-4x	Z. mays spp. Mays	Improved		7.12691
Oh43E	282set_Oh43E	282-4x	Z. mays spp. Mays	Improved		5.09509
Oh603	282set_Oh603	282-4x	Z. mays spp. Mays	Improved		4.799
OH7B	282set_OH7B	282-4x	Z. mays spp. Mays	Improved		3.84468
Os420	282set_Os420	282-4x	Z. mays spp. Mays	Improved		11.6915
P39Goodman-Buckler	282set_P39Goodman-Buckler	282-4x	Z. mays spp. Mays	Improved		4.36817
Pa762	282set_Pa762	282-4x	Z. mays spp. Mays	Improved		4.85737
Pa875	282set_Pa875	282-4x	Z. mays spp. Mays	Improved		2.39049
Pa880	282set_Pa880	282-4x	Z. mays spp. Mays	Improved		2.30862
Pa91	282set_Pa91	282-4x	Z. mays spp. Mays	Improved		5.39612
R168	282set_R168	282-4x	Z. mays spp. Mays	Improved		4.52082
R177	282set_R177	282-4x	Z. mays spp. Mays	Improved		5.32827
R229	282set_R229	282-4x	Z. mays spp. Mays	Improved		5.67753
R4	282set_R4	282-4x	Z. mays spp. Mays	Improved		1.97433
SA24	282set_SA24	282-4x	Z. mays spp. Mays	Improved		3.34152
SC213R	282set_SC213R	282-4x	Z. mays spp. Mays	Improved		2.01883
SC357	282set_SC357	282-4x	Z. mays spp. Mays	Improved		3.3714
SC55	282set_SC55	282-4x	Z. mays spp. Mays	Improved		3.68829
SD40	282set_SD40	282-4x	Z. mays spp. Mays	Improved		3.90842
SD44	282set_SD44	282-4x	Z. mays spp. Mays	Improved		2.64945
Sg1533	282set_Sg1533	282-4x	Z. mays spp. Mays	Improved		4.2844
Sg18	282set_Sg18	282-4x	Z. mays spp. Mays	Improved		6.00226
T232	282set_T232	282-4x	Z. mays spp. Mays	Improved		4.30252
T234	282set_T234	282-4x	Z. mays spp. Mays	Improved		3.98718
T8	282set_T8	282-4x	Z. mays spp. Mays	Improved		4.57565
Tx303	282set_Tx303	282-4x	Z. mays spp. Mays	Improved		4.94441
Tx601	282set_Tx601	282-4x	Z. mays spp. Mays	Improved		4.41587
Tzi10	282set_Tzi10	282-4x	Z. mays spp. Mays	Improved		3.71204
Tzi11	282set_Tzi11	282-4x	Z. mays spp. Mays	Improved		3.09912
Tzi16	282set_Tzi16	282-4x	Z. mays spp. Mays	Improved		5.46504
Tzi18	282set_Tzi18	282-4x	Z. mays spp. Mays	Improved		2.81808
Tzi25	282set_Tzi25	282-4x	Z. mays spp. Mays	Improved		4.37084
Tzi8	282set_Tzi8	282-4x	Z. mays spp. Mays	Improved		2.83907
Tzi9	282set_Tzi9	282-4x	Z. mays spp. Mays	Improved		3.55474
U267Y	282set_U267Y	282-4x	Z. mays spp. Mays	Improved		4.58652
VA102	282set_VA102	282-4x	Z. mays spp. Mays	Improved		5.51481
Va14	282set_Va14	282-4x	Z. mays spp. Mays	Improved		4.7111
Va17	282set_Va17	282-4x	Z. mays spp. Mays	Improved		4.10755
Va22	282set_Va22	282-4x	Z. mays spp. Mays	Improved		6.59953
Va26	282set_Va26	282-4x	Z. mays spp. Mays	Improved		4.98661
Va35	282set_Va35	282-4x	Z. mays spp. Mays	Improved		5.5765
Va59	282set_Va59	282-4x	Z. mays spp. Mays	Improved		1.07949
Va85	282set_Va85	282-4x	Z. mays spp. Mays	Improved		7.21995
Va99	282set_Va99	282-4x	Z. mays spp. Mays	Improved		5.14121
VaW6	282set_VaW6	282-4x	Z. mays spp. Mays	Improved		2.23747
W117Ht	282set_W117Ht	282-4x	Z. mays spp. Mays	Improved		6.70311
W153R	282set_W153R	282-4x	Z. mays spp. Mays	Improved		4.79387
W182B	282set_W182B	282-4x	Z. mays spp. Mays	Improved		1.49148
W22	282set_W22	282-4x	Z. mays spp. Mays	Improved		9.33449
W64A	282set_W64A	282-4x	Z. mays spp. Mays	Improved		5.58634
Wf9	282set_Wf9	282-4x	Z. mays spp. Mays	Improved		4.81396
Yu796	282set_Yu796	282-4x	Z. mays spp. Mays	Improved		3.89047
B73	german_B73	German	Z. mays spp. Mays	Improved		11.8094
CH10	german_CH10	German	Z. mays spp. Mays	Improved		15.7357
D06	german_D06	German	Z. mays spp. Mays	Improved		13.3534
D09	german_D09	German	Z. mays spp. Mays	Improved		13.8046
D152	german_D152	German	Z. mays spp. Mays	Improved		13.17
DK105	german_DK105	German	Z. mays spp. Mays	Improved		58.9332
EC169	german_EC169	German	Z. mays spp. Mays	Improved		15.9816
EC49A	german_EC49A	German	Z. mays spp. Mays	Improved		13.9581
EP1	german_EP1	German	Z. mays spp. Mays	Improved		47.6565
EP44	german_EP44	German	Z. mays spp. Mays	Improved		9.51795
EZ5	german_EZ5	German	Z. mays spp. Mays	Improved		8.34267
F03802	german_F03802	German	Z. mays spp. Mays	Improved		10.7859
F2	german_F2	German	Z. mays spp. Mays	Improved		16.1867
F252	german_F252	German	Z. mays spp. Mays	Improved		14.3505
F283	german_F283	German	Z. mays spp. Mays	Improved		8.89745
F353	german_F353	German	Z. mays spp. Mays	Improved		11.73
F618	german_F618	German	Z. mays spp. Mays	Improved		8.7552
F64	german_F64	German	Z. mays spp. Mays	Improved		11.6882
F7	german_F7	German	Z. mays spp. Mays	Improved		44.1004
F98902	german_F98902	German	Z. mays spp. Mays	Improved		11.9433
FF0721H-7	german_FF0721H-7	German	Z. mays spp. Mays	Improved		12.7793
Lo11	german_Lo11	German	Z. mays spp. Mays	Improved		12.1776
Mo17	german_Mo17	German	Z. mays spp. Mays	Improved		11.3693
PH207	german_PH207	German	Z. mays spp. Mays	Improved		52.0489
Teosinte	german_Teosinte	German	Z. mays ssp. parviglumis	Parviglumis		14.2763
UH006	german_UH006	German	Z. mays spp. Mays	Improved		14.0916
UH007	german_UH007	German	Z. mays spp. Mays	Improved		13.3786
UH009	german_UH009	German	Z. mays spp. Mays	Improved		11.1357
UH250	german_UH250	German	Z. mays spp. Mays	Improved		12.797
UH304	german_UH304	German	Z. mays spp. Mays	Improved		11.7495
W117	german_W117	German	Z. mays spp. Mays	Improved		13.7365
B73	B73	HapMap2	Z. mays spp. Mays	Improved		3.07936
B97	B97	HapMap2	Z. mays spp. Mays	Improved		3.96499
BKN009	BKN009	HapMap2	Z. mays spp. Mays	Landrace	MR24	4.98897
BKN010	BKN010	HapMap2	Z. mays spp. Mays	Landrace	MR25	4.8661
BKN011	BKN011	HapMap2	Z. mays spp. Mays	Landrace	MR26	5.09229
BKN014	BKN014	HapMap2	Z. mays spp. Mays	Landrace	MR02	5.01131
BKN015	BKN015	HapMap2	Z. mays spp. Mays	Landrace	MR12	5.14994
BKN016	BKN016	HapMap2	Z. mays spp. Mays	Landrace	MR14	4.8347
BKN017	BKN017	HapMap2	Z. mays spp. Mays	Landrace	MR19	4.84412
BKN018	BKN018	HapMap2	Z. mays spp. Mays	Landrace	MR20	4.70801
BKN019	BKN019	HapMap2	Z. mays spp. Mays	Landrace	MR05	4.61251
BKN020	BKN020	HapMap2	Z. mays spp. Mays	Landrace	MR11	4.96949
BKN022	BKN022	HapMap2	Z. mays spp. Mays	Landrace	MR18	4.99867
BKN023	BKN023	HapMap2	Z. mays spp. Mays	Landrace	MR01	4.93978
BKN025	BKN025	HapMap2	Z. mays spp. Mays	Landrace	MR22	4.91772
BKN026	BKN026	HapMap2	Z. mays spp. Mays	Landrace	MR17	4.93844
BKN027	BKN027	HapMap2	Z. mays spp. Mays	Landrace	MR10	5.03745
BKN029	BKN029	HapMap2	Z. mays spp. Mays	Landrace	MR03	5.04383
BKN030	BKN030	HapMap2	Z. mays spp. Mays	Landrace	MR23	4.9933
BKN031	BKN031	HapMap2	Z. mays spp. Mays	Landrace	MR07	4.87918
BKN032	BKN032	HapMap2	Z. mays spp. Mays	Landrace	MR09	4.57209
BKN033	BKN033	HapMap2	Z. mays spp. Mays	Landrace	MR06	4.78113
BKN034	BKN034	HapMap2	Z. mays spp. Mays	Landrace	MR08	4.64292
BKN035	BKN035	HapMap2	Z. mays spp. Mays	Landrace	MR21	4.71463
BKN040	BKN040	HapMap2	Z. mays spp. Mays	Landrace	MR13	2.46861
CAU178	CAU178	HapMap2	Z. mays spp. Mays	Improved		5.36582
CAU478	CAU478	HapMap2	Z. mays spp. Mays	Improved		5.84452
CAU5003	CAU5003	HapMap2	Z. mays spp. Mays	Improved		6.02213
CAUCHANG72	CAUCHANG72	HapMap2	Z. mays spp. Mays	Improved		6.01837
CAUMo17	CAUMo17	HapMap2	Z. mays spp. Mays	Improved		7.21824
CAUZHENG58	CAUZHENG58	HapMap2	Z. mays spp. Mays	Improved		5.70542
CML103	CML103	HapMap2	Z. mays spp. Mays	Improved		2.70447
CML133	CML133	HapMap2	Z. mays spp. Mays	Improved		3.04348
CML192	CML192	HapMap2	Z. mays spp. Mays	Improved		3.04348
CML202	CML202	HapMap2	Z. mays spp. Mays	Improved		3.04348
CML206	CML206	HapMap2	Z. mays spp. Mays	Improved		3.04348
CML228	CML228	HapMap2	Z. mays spp. Mays	Improved		2.70532
CML247	CML247	HapMap2	Z. mays spp. Mays	Improved		2.39977
CML277	CML277	HapMap2	Z. mays spp. Mays	Improved		2.3317
CML312SR	CML312SR	HapMap2	Z. mays spp. Mays	Improved		3.04348
CML322	CML322	HapMap2	Z. mays spp. Mays	Improved		2.55967
CML330	CML330	HapMap2	Z. mays spp. Mays	Improved		3.04348
CML333	CML333	HapMap2	Z. mays spp. Mays	Improved		3.46064
CML341	CML341	HapMap2	Z. mays spp. Mays	Improved		3.04348
CML411	CML411	HapMap2	Z. mays spp. Mays	Improved		3.04348
CML418	CML418	HapMap2	Z. mays spp. Mays	Improved		3.04348
CML479	CML479	HapMap2	Z. mays spp. Mays	Improved		3.04348
CML504	CML504	HapMap2	Z. mays spp. Mays	Improved		3.04348
CML505	CML505	HapMap2	Z. mays spp. Mays	Improved		3.04348
CML511	CML511	HapMap2	Z. mays spp. Mays	Improved		3.04348
CML52	CML52	HapMap2	Z. mays spp. Mays	Improved		3.59009
CML69	CML69	HapMap2	Z. mays spp. Mays	Improved		4.10522
CML84	CML84	HapMap2	Z. mays spp. Mays	Improved		3.04348
CML85	CML85	HapMap2	Z. mays spp. Mays	Improved		3.04348
CML96	CML96	HapMap2	Z. mays spp. Mays	Improved		3.04348
CML99	CML99	HapMap2	Z. mays spp. Mays	Improved		3.04348
H16	H16	HapMap2	Z. mays spp. Mays	Improved		3.04348
HP301	HP301	HapMap2	Z. mays spp. Mays	Improved		3.34178
Il14H	Il14H	HapMap2	Z. mays spp. Mays	Improved		3.74232
Ki11	Ki11	HapMap2	Z. mays spp. Mays	Improved		2.8534
KI3	KI3	HapMap2	Z. mays spp. Mays	Improved		4.27383
Ky21	Ky21	HapMap2	Z. mays spp. Mays	Improved		2.14773
M162W	M162W	HapMap2	Z. mays spp. Mays	Improved		2.88915
M37W	M37W	HapMap2	Z. mays spp. Mays	Improved		2.72271
Mo17	Mo17	HapMap2	Z. mays spp. Mays	Improved		3.21787
MO18W	MO18W	HapMap2	Z. mays spp. Mays	Improved		2.78012
Ms71	Ms71	HapMap2	Z. mays spp. Mays	Improved		3.8135
NC350	NC350	HapMap2	Z. mays spp. Mays	Improved		2.12289
NC358	NC358	HapMap2	Z. mays spp. Mays	Improved		2.07478
Oh43	Oh43	HapMap2	Z. mays spp. Mays	Improved		18.4691
Oh7B	Oh7B	HapMap2	Z. mays spp. Mays	Improved		3.5255
P1	P1	HapMap2	Z. mays spp. Mays	Improved		3.04348
P39	P39	HapMap2	Z. mays spp. Mays	Improved		3.41405
TDD39103	TDD39103	HapMap2	Tripsacum dactyloides	Gamma Grass		11.3043
TIL01	TIL01	HapMap2	Z. mays ssp. parviglumis	Parviglumis		3.52613
TIL02	TIL02	HapMap2	Z. mays ssp. parviglumis	Parviglumis		1.212
TIL03	TIL03	HapMap2	Z. mays ssp. parviglumis	Parviglumis		2.9207
TIL04-TIP285	TIL04-TIP285	HapMap2	Z. mays ssp. parviglumis	Parviglumis		1.00797
TIL04-TIP454	TIL04-TIP454	HapMap2	Z. mays ssp. parviglumis	Parviglumis		4.08994
TIL05	TIL05	HapMap2	Z. mays ssp. parviglumis	Parviglumis		5.14526
TIL06-TIP260	TIL06-TIP260	HapMap2	Z. mays ssp. parviglumis	Parviglumis		4.609
TIL06-TIP496	TIL06-TIP496	HapMap2	Z. mays ssp. parviglumis	Parviglumis		2.85657
TIL07	TIL07	HapMap2	Z. mays ssp. parviglumis	Parviglumis		3.39356
TIL08	TIL08	HapMap2	Z. mays ssp. mexicana	Mexicana		4.08182
TIL09	TIL09	HapMap2	Z. mays ssp. parviglumis	Parviglumis		4.07908
TIL10	TIL10	HapMap2	Z. mays ssp. parviglumis	Parviglumis		3.67992
TIL11	TIL11	HapMap2	Z. mays ssp. parviglumis	Parviglumis		1.89249
TIL12	TIL12	HapMap2	Z. mays ssp. parviglumis	Parviglumis		1.88676
TIL14-TIP498	TIL14-TIP498	HapMap2	Z. mays ssp. parviglumis	Parviglumis		3.63512
TIL15	TIL15	HapMap2	Z. mays ssp. parviglumis	Parviglumis		5.36015
TIL16	TIL16	HapMap2	Z. mays ssp. parviglumis	Parviglumis		3.26458
TIL17	TIL17	HapMap2	Z. mays ssp. parviglumis	Parviglumis		3.29806
TIL25-TIP489	TIL25-TIP489	HapMap2	Z. mays ssp. parviglumis	Parviglumis		8.15409
Tx303	Tx303	HapMap2	Z. mays spp. Mays	Improved		4.85707
Tzi8	Tzi8	HapMap2	Z. mays spp. Mays	Improved		2.36918
VL0512447	VL0512447	HapMap2	Z. mays spp. Mays	Improved		3.04348
VL05128	VL05128	HapMap2	Z. mays spp. Mays	Improved		3.04348
VL054178	VL054178	HapMap2	Z. mays spp. Mays	Improved		3.04348
VL05610	VL05610	HapMap2	Z. mays spp. Mays	Improved		3.04348
VL056883	VL056883	HapMap2	Z. mays spp. Mays	Improved		3.04348
VL062784	VL062784	HapMap2	Z. mays spp. Mays	Improved		3.04348
W22	W22	HapMap2	Z. mays spp. Mays	Improved		4.04935
W64A	W64A	HapMap2	Z. mays spp. Mays	Improved		17.071
A272	A272	HapMap2 extra	Z. mays spp. Mays	Improved		10.7105
CML103	CML103	HapMap2 extra	Z. mays spp. Mays	Improved		8.05253
CML103-run248	CML103-run248	HapMap2 extra	Z. mays spp. Mays	Improved		16.3784
CML228	CML228	HapMap2 extra	Z. mays spp. Mays	Improved		4.73478
CML247	CML247	HapMap2 extra	Z. mays spp. Mays	Improved		6.0519
CML277	CML277	HapMap2 extra	Z. mays spp. Mays	Improved		7.42453
CML322	CML322	HapMap2 extra	Z. mays spp. Mays	Improved		5.62682
CML333	CML333	HapMap2 extra	Z. mays spp. Mays	Improved		9.29488
CML52	CML52	HapMap2 extra	Z. mays spp. Mays	Improved		10.3152
CML69	CML69	HapMap2 extra	Z. mays spp. Mays	Improved		41.9686
HP301	HP301	HapMap2 extra	Z. mays spp. Mays	Improved		8.3066
Il14H	Il14H	HapMap2 extra	Z. mays spp. Mays	Improved		5.19659
Ki11	Ki11	HapMap2 extra	Z. mays spp. Mays	Improved		5.97824
Ki21	Ki21	HapMap2 extra	Z. mays spp. Mays	Improved		8.93325
KI3	KI3	HapMap2 extra	Z. mays spp. Mays	Improved		18.7346
Ky21	Ky21	HapMap2 extra	Z. mays spp. Mays	Improved		6.48014
L578	L578	HapMap2 extra	Z. mays spp. Mays	Improved		6.1728
M162W	M162W	HapMap2 extra	Z. mays spp. Mays	Improved		6.57093
M37W	M37W	HapMap2 extra	Z. mays spp. Mays	Improved		20.8675
MM-1A	MM-1A	HapMap2 extra	Z. mays spp. Mays	Improved		27.0579
Mo17	Mo17	HapMap2 extra	Z. mays spp. Mays	Improved		13.9818
MO18W	MO18W	HapMap2 extra	Z. mays spp. Mays	Improved		9.00231
Ms71	Ms71	HapMap2 extra	Z. mays spp. Mays	Improved		10.008
N6	N6	HapMap2 extra	Z. mays spp. Mays	Improved		12.7527
NC350	NC350	HapMap2 extra	Z. mays spp. Mays	Improved		6.28214
NC358	NC358	HapMap2 extra	Z. mays spp. Mays	Improved		5.23918
Oh40B	Oh40B	HapMap2 extra	Z. mays spp. Mays	Improved		8.04742
Oh43	Oh43	HapMap2 extra	Z. mays spp. Mays	Improved		6.71441
Oh7B	Oh7B	HapMap2 extra	Z. mays spp. Mays	Improved		5.05872
P39	P39	HapMap2 extra	Z. mays spp. Mays	Improved		5.11927
RIMMA0438.1	RIMMA0438.1	HapMap2 extra	Z. mays spp. Mays	landrace		36.8737
TIL01-JD	TIL01-JD	HapMap2 extra	Z. mays ssp. parviglumis	Parviglumis		11.8491
TIL03	TIL03	HapMap2 extra	Z. mays ssp. parviglumis	Parviglumis		12.1326
TIL05	TIL05	HapMap2 extra	Z. mays ssp. parviglumis	Parviglumis		12.5351
TIL09	TIL09	HapMap2 extra	Z. mays ssp. parviglumis	Parviglumis		9.65265
TIL10	TIL10	HapMap2 extra	Z. mays ssp. parviglumis	Parviglumis		18.1419
TIL11	TIL11	HapMap2 extra	Z. mays ssp. parviglumis	Parviglumis		12.5189
TIL15	TIL15	HapMap2 extra	Z. mays ssp. parviglumis	Parviglumis		19.7817
TIL25-TIP489	TIL25-TIP489	HapMap2 extra	Z. mays ssp. parviglumis	Parviglumis		9.80887
TIP-498.2	TIP-498.2	HapMap2 extra	Z. mays ssp. parviglumis	Parviglumis		9.77129
Tx303	Tx303	HapMap2 extra	Z. mays spp. Mays	Improved		4.24297
Tx601	Tx601	HapMap2 extra	Z. mays spp. Mays	Improved		10.9457
Tzi8	Tzi8	HapMap2 extra	Z. mays spp. Mays	Improved		6.50926
W22	W22	HapMap2 extra	Z. mays spp. Mays	Improved		16.2418

## Sheet: TacaCovAllPivot
Sum of Coverage	Column Labels
Row Labels	CAU	CIMMYT/BGI	German	HapMap2	HapMap2 extra	282-2x	282-4x	Grand Total
282set_33-16						1.70846	2.60522	4.31369
282set_38-11Goodman-Buckler						5.0096	3.22501	8.23462
282set_4226						2.81778	3.01758	5.83535
282set_4722						2.55983	3.09461	5.65444
282set_A188						2.3822	5.42614	7.80834
282set_A214NGoodman-Buckler						1.66341	3.96263	5.62604
282set_A239						3.19001	2.02401	5.21403
282set_A441-5						2.84805	2.12243	4.97048
282set_A554						0.438652	3.18074	3.6194
282set_A556						1.39249	2.29651	3.689
282set_A6						2.09047	4.29182	6.38229
282set_A619						1.9307	4.12287	6.05357
282set_A632						1.64317	4.65106	6.29424
282set_A634						1.55443	5.10091	6.65534
282set_A635						2.20745	4.2158	6.42325
282set_A641						2.69479	5.16205	7.85684
282set_A654						2.48517	3.54284	6.028
282set_A659						1.74863	0.598855	2.34749
282set_A661						1.92308	3.84734	5.77042
282set_A679						2.28558	4.85069	7.13626
282set_A680						1.88491	4.76005	6.64495
282set_A682						1.73879	4.37751	6.11629
282set_Ab28A						1.73582	2.13257	3.86839
282set_B10						1.21085	4.6578	5.86865
282set_B103						1.62356	5.22425	6.8478
282set_B104						0.252228	5.21836	5.47058
282set_B105						1.50402	3.18191	4.68594
282set_B109						1.60265	4.46471	6.06736
282set_B14A						1.67375	2.68191	4.35567
282set_B164						2.03448	33.3223	35.3568
282set_B2						1.40476	1.9096	3.31436
282set_B37						1.63894	5.30813	6.94707
282set_B46						1.71908	4.07878	5.79786
282set_B52						1.53599	2.12258	3.65856
282set_B57						6.47839	1.84946	8.32785
282set_B64						1.51293	4.56864	6.08158
282set_B68						1.93298	5.27478	7.20776
282set_B73						1.91264	4.89279	6.80543
282set_B73Htrhm						2.21566	4.01648	6.23214
282set_B75						1.44506	2.54606	3.99112
282set_B76						1.78081	6.03196	7.81278
282set_B77						1.50364	2.54059	4.04423
282set_B79						2.95601	5.81494	8.77094
282set_B84						2.93831	5.96332	8.90163
282set_B97						5.00734	8.69781	13.7052
282set_C103						1.598	5.02612	6.62412
282set_C123						2.39785	2.45588	4.85374
282set_C49A						1.73234	3.95655	5.68889
282set_CH701-30						1.55252	7.93293	9.48545
282set_CH9						2.17749	1.43414	3.61163
282set_CI187-2						4.18849	4.04569	8.23418
282set_CI21E						1.77018	3.44278	5.21296
282set_CI28AGoodman-Buckler						1.56643	0.864198	2.43062
282set_CI31A						1.87067	4.29631	6.16698
282set_CI3A						2.56275	5.61533	8.17808
282set_CI64						1.99107	5.88961	7.88068
282set_CI66						2.72777	4.85244	7.58021
282set_Ci7Goodman-Buckler						3.6604	3.0584	6.7188
282set_Ci90CGoodman-Buckler						1.42359	2.02348	3.44707
282set_Ci91BGoodman-Buckler						1.76828	4.65722	6.42549
282set_CM105						2.3859	5.73547	8.12137
282set_CM37						1.78587	3.17181	4.95768
282set_CM7						2.3886	5.12181	7.51041
282set_CML10						2.07022	5.53401	7.60423
282set_CML103						3.84333	6.19201	10.0353
282set_CML108						3.24197	3.85163	7.09361
282set_CML11						1.87021	2.28632	4.15653
282set_CML14						2.42707	4.20928	6.63634
282set_CML154Q						1.7616	4.3176	6.0792
282set_CML157Q						2.6531	3.27542	5.92852
282set_CML158Q						2.79066	3.19142	5.98208
282set_CML218						2.3182	2.67554	4.99373
282set_CML220						2.39551	3.32666	5.72217
282set_CML228						2.11843	4.45561	6.57404
282set_CML238						1.93653	1.84728	3.78382
282set_CML247						1.88979	4.35603	6.24582
282set_CML254						2.1671	3.9606	6.1277
282set_CML258						1.41257	2.94473	4.3573
282set_CML261						1.98822	2.33106	4.31928
282set_CML264						2.8153	2.84561	5.66092
282set_CML277						1.78055	5.16887	6.94942
282set_CML281						2.90431	4.3056	7.20992
282set_CML287						2.28424	2.32757	4.61181
282set_CML311						2.19147	9.96873	12.1602
282set_CML314						2.73095	4.25671	6.98766
282set_CML321						1.93864	1.95096	3.88961
282set_CML322						1.42012	5.09575	6.51587
282set_CML323						2.69258	3.33916	6.03174
282set_CML328						2.92666	4.35603	7.28269
282set_CML331						2.51176	2.66887	5.18064
282set_CML332						1.56131	2.56495	4.12626
282set_CML333						1.70212	5.16888	6.871
282set_CML341						0.461316	5.10464	5.56595
282set_CML38						2.57647	4.1563	6.73276
282set_CML45						2.77599	4.69355	7.46954
282set_CML5						2.5643	3.23176	5.79606
282set_CML52						2.31818	3.16053	5.47871
282set_CML61						2.33673	3.45996	5.79669
282set_CML69						1.15515	5.0463	6.20145
282set_CML77						3.21416	2.6751	5.88926
282set_CML91						3.51309	4.22792	7.74101
282set_CML92						1.89098	4.29963	6.19061
282set_CMV3						1.78435	2.33205	4.11641
282set_CO106						3.30845	3.1469	6.45536
282set_CO125						2.88993	4.42013	7.31006
282set_CO255						2.07428	2.86811	4.9424
282set_D940Y						2.4121	6.27983	8.69193
282set_DE1						2.57568	6.05238	8.62806
282set_DE-2						2.08411	5.98575	8.06986
282set_DE811						1.14912	5.27096	6.42008
282set_E2558W						0.789334	3.53121	4.32055
282set_EP1						2.07456	1.84007	3.91462
282set_F2834T						2.28139	2.83712	5.11851
282set_F6						3.34484	2.52491	5.86974
282set_F7						1.57243	4.81018	6.38261
282set_GA209						2.50656	4.0523	6.55885
282set_GT112						1.54409	3.1382	4.68229
282set_H105W						1.68292	4.02642	5.70934
282set_H49						1.94199	4.20587	6.14785
282set_H84						1.57687	5.55754	7.13441
282set_H91						1.68645	5.1955	6.88196
282set_H95						2.97655	4.48483	7.46137
282set_H99						1.76609	3.94577	5.71186
282set_Hi27Goodman-Buckler						2.07825	5.63535	7.7136
282set_HP301						1.73716	4.66471	6.40187
282set_I137TN						1.99001	4.57555	6.56556
282set_i1677a						2.74711	2.94177	5.68888
282set_I205						1.69001	5.13371	6.82372
282set_I29						2.23182	2.45737	4.68918
282set_IA2132Goodman-Buckler						1.53768	2.52277	4.06045
282set_Ia5125						1.97883	4.97223	6.95106
282set_IDS28						1.23959	3.99424	5.23383
282set_IDS69						1.78713	4.75564	6.54277
282set_IDS91						1.75274	4.14818	5.90092
282set_Il101						1.7406	2.32631	4.06692
282set_Il14H						2.11939	4.84979	6.96917
282set_ILLHy						2.30215	6.15835	8.46049
282set_K148						1.85496	2.38724	4.24219
282set_K4						2.75954	3.85631	6.61585
282set_K55						1.51685	2.56657	4.08342
282set_K64						1.29815	2.17991	3.47806
282set_Ki11						1.72037	6.05712	7.77749
282set_Ki14						2.11629	1.94645	4.06274
282set_Ki2021						1.53543	10.7819	12.3173
282set_Ki21						1.39244	5.56746	6.9599
282set_Ki43						3.14802	3.04855	6.19657
282set_Ki44						1.98752	4.69119	6.67871
282set_Ky21						1.57006	5.22417	6.79423
282set_KY226						1.56694	2.61446	4.18141
282set_KY228						3.43017	4.8693	8.29947
282set_L317						1.52905	2.45053	3.97958
282set_L578						1.89581	4.14317	6.03898
282set_M14						2.1503	0.926065	3.07636
282set_M162W						1.70932	3.765	5.47432
282set_M37W						1.83923	5.7543	7.59353
282set_MEF156-55-2						3.54912	4.49818	8.0473
282set_Mo17						1.69113	4.40451	6.09563
282set_Mo18W						2.16828	4.65363	6.82192
282set_MO1W						1.81777	3.85775	5.67553
282set_Mo24W						1.80191	4.43005	6.23196
282set_Mo44						0.806563	0.907146	1.71371
282set_Mo45						1.54948	2.33442	3.88391
282set_Mo46						1.44126	2.29325	3.73452
282set_Mo47						1.73233	2.42666	4.15899
282set_MoG						2.01792	3.80763	5.82555
282set_Mp339						2.40284	3.69742	6.10027
282set_MS1334						3.53471	3.56176	7.09647
282set_MS153						1.75441	2.47942	4.23383
282set_Ms71						9.03005	14.7712	23.8012
282set_Mt42						3.07888	4.41849	7.49737
282set_N192						1.59101	3.88002	5.47102
282set_N28Ht						1.47359	34.5606	36.0342
282set_N6						3.77098	6.33017	10.1012
282set_NC222						2.59462	2.50263	5.09726
282set_NC230						3.01032	3.18049	6.19081
282set_NC232						1.67071	8.09359	9.7643
282set_NC236						2.2148	4.02685	6.24165
282set_NC238						1.69071	3.14636	4.83707
282set_NC250						1.85565	3.89142	5.74708
282set_NC258						2.41895	4.34887	6.76782
282set_NC260						2.09837	6.36501	8.46338
282set_NC262						1.8349	2.36016	4.19506
282set_NC264						2.45144	4.27465	6.7261
282set_NC290A						1.47792	2.19736	3.67528
282set_NC294						1.68944	3.97979	5.66923
282set_NC296						2.74295	2.8715	5.61445
282set_NC296A						1.67434	1.57859	3.25294
282set_NC298						0.00445581		0.00445581
282set_NC300						1.84339	2.81224	4.65563
282set_NC302						3.46508	3.10012	6.5652
282set_NC304						2.46288	1.3622	3.82509
282set_NC306						2.01424	4.257	6.27124
282set_NC310						1.96211	5.20702	7.16913
282set_NC314						1.67222	4.1801	5.85232
282set_NC318						1.99322	3.37322	5.36644
282set_NC320						1.97162	2.56605	4.53767
282set_NC324						1.76229	4.27461	6.03689
282set_NC326						2.18992	3.70255	5.89248
282set_NC328						1.98516	4.95558	6.94075
282set_NC33						2.15101	5.61803	7.76904
282set_NC336						3.66003	2.80114	6.46117
282set_NC338						3.33294	4.07621	7.40915
282set_NC340						2.78673	4.67591	7.46265
282set_NC342						1.60256	2.27162	3.87418
282set_NC344						0.833975	8.044	8.87798
282set_NC346						3.4339	3.18335	6.61726
282set_NC348						2.77942	4.91255	7.69197
282set_NC350						1.95018	5.01756	6.96774
282set_NC352						2.56449	4.66607	7.23056
282set_NC354						2.40459	3.60927	6.01387
282set_NC356						2.955	4.71935	7.67435
282set_NC358						1.61095	4.64419	6.25513
282set_NC360						1.94344	4.63783	6.58126
282set_NC362						3.2777	6.1312	9.4089
282set_NC364						2.95285	4.6504	7.60326
282set_NC366						2.5836	2.72554	5.30915
282set_NC368						1.70812	4.31917	6.02729
282set_ND246						1.33179	2.3723	3.7041
282set_Oh40B						2.24829	4.03718	6.28547
282set_Oh43						4.18017	7.12691	11.3071
282set_Oh43E						2.1031	5.09509	7.19819
282set_Oh603						1.67857	4.799	6.47757
282set_OH7B						2.30444	3.84468	6.14912
282set_Os420						3.42651	11.6915	15.118
282set_P39Goodman-Buckler						1.51966	4.36817	5.88783
282set_Pa762						2.09264	4.85737	6.95001
282set_Pa875						1.20548	2.39049	3.59596
282set_Pa880						1.6289	2.30862	3.93751
282set_Pa91						2.57889	5.39612	7.97501
282set_R168						1.61703	4.52082	6.13785
282set_R177						2.95353	5.32827	8.2818
282set_R229						1.58628	5.67753	7.26381
282set_R4						1.51451	1.97433	3.48884
282set_SA24						1.37605	3.34152	4.71757
282set_SC213R						1.58319	2.01883	3.60202
282set_SC357						3.21929	3.3714	6.59069
282set_SC55						2.35495	3.68829	6.04323
282set_SD40						2.25511	3.90842	6.16354
282set_SD44						0.605335	2.64945	3.25478
282set_Sg1533						3.07345	4.2844	7.35785
282set_Sg18						1.76886	6.00226	7.77111
282set_T232						1.2852	4.30252	5.58772
282set_T234						2.95617	3.98718	6.94336
282set_T8						2.66655	4.57565	7.24221
282set_Tx303						2.40494	4.94441	7.34934
282set_Tx601						1.61464	4.41587	6.0305
282set_Tzi10						2.59388	3.71204	6.30593
282set_Tzi11						2.70215	3.09912	5.80128
282set_Tzi16						3.26396	5.46504	8.729
282set_Tzi18						3.49226	2.81808	6.31034
282set_Tzi25						2.66813	4.37084	7.03896
282set_Tzi8						1.72941	2.83907	4.56848
282set_Tzi9						2.1703	3.55474	5.72504
282set_U267Y						2.62002	4.58652	7.20654
282set_VA102						1.94233	5.51481	7.45714
282set_Va14						0.543422	4.7111	5.25452
282set_Va17						1.73234	4.10755	5.8399
282set_Va22						1.41443	6.59953	8.01396
282set_Va26						1.82858	4.98661	6.81519
282set_Va35						1.67625	5.5765	7.25275
282set_Va59						2.82582	1.07949	3.90532
282set_Va85						1.42299	7.21995	8.64294
282set_Va99						1.48449	5.14121	6.6257
282set_VaW6						6.57153	2.23747	8.809
282set_W117Ht						1.03805	6.70311	7.74116
282set_W153R						1.25465	4.79387	6.04852
282set_W182B						1.44862	1.49148	2.9401
282set_W22						5.04228	9.33449	14.3768
282set_W64A						3.14127	5.58634	8.72761
282set_Wf9						1.80366	4.81396	6.61762
282set_Yu796						2.01017	3.89047	5.90064
german_B73			11.8094					11.8094
german_CH10			15.7357					15.7357
german_D06			13.3534					13.3534
german_D09			13.8046					13.8046
german_D152			13.17					13.17
german_DK105			58.9332					58.9332
german_EC169			15.9816					15.9816
german_EC49A			13.9581					13.9581
german_EP1			47.6565					47.6565
german_EP44			9.51795					9.51795
german_EZ5			8.34267					8.34267
german_F03802			10.7859					10.7859
german_F2			16.1867					16.1867
german_F252			14.3505					14.3505
german_F283			8.89745					8.89745
german_F353			11.73					11.73
german_F618			8.7552					8.7552
german_F64			11.6882					11.6882
german_F7			44.1004					44.1004
german_F98902			11.9433					11.9433
german_FF0721H-7			12.7793					12.7793
german_Lo11			12.1776					12.1776
german_Mo17			11.3693					11.3693
german_PH207			52.0489					52.0489
german_Teosinte			14.2763					14.2763
german_UH006			14.0916					14.0916
german_UH007			13.3786					13.3786
german_UH009			11.1357					11.1357
german_UH250			12.797					12.797
german_UH304			11.7495					11.7495
german_W117			13.7365					13.7365
6	1.44922							1.44922
18	1.43722							1.43722
32	1.58684							1.58684
77	0.994998							0.994998
140	0.931909							0.931909
196	1.07083							1.07083
207	1.39381							1.39381
411	1.67961							1.67961
444	1.49032							1.49032
619	0.727454							0.727454
624	2.33683							2.33683
680	0.862363							0.862363
697	0.751466							0.751466
707	1.50929							1.50929
740	0.530502							0.530502
743	0.462598							0.462598
757	1.58209							1.58209
764	2.06844							2.06844
779	0.855488							0.855488
785	1.92845							1.92845
787	1.03953							1.03953
790	0.694111							0.694111
792	0.675329							0.675329
794	1.67694							1.67694
795	1.05119							1.05119
802	1.87866							1.87866
807	2.07018							2.07018
832	1.60281							1.60281
897	2.15821							2.15821
926	1.16369							1.16369
928	1.42223							1.42223
953	1.42792							1.42792
1101	0.956138							0.956138
1121	1.5007							1.5007
1127	0.896699							0.896699
1145	2.40362							2.40362
1313	1.2276							1.2276
1538	1.92092							1.92092
1610	1.25652							1.25652
1614	2.05009							2.05009
2005	2.63149							2.63149
2369	0.936705							0.936705
3189	0.832227							0.832227
3335	1.9001							1.9001
3514	0.795539							0.795539
4003	1.15127							1.15127
4722	0.959716							0.959716
4936	1.51572							1.51572
5023	2.0449							2.0449
5032	1.0214							1.0214
5707	0.746953							0.746953
6103	1.3555							1.3555
7146	1.53006							1.53006
7236	0.903553							0.903553
7327	1.15596							1.15596
7884	1.50344							1.50344
8701	1.034							1.034
8982	1.84079							1.84079
9058	1.35744							1.35744
9702	1.98651							1.98651
9706	1.95661							1.95661
9710	1.44505							1.44505
11430	1.38636							1.38636
17564	2.36396							2.36396
20564	1.86876							1.86876
20762	0.617812							0.617812
20837	0.553113							0.553113
68122	2.38882							2.38882
68139	2.70423							2.70423
68202	1.88183							1.88183
78004	0.887671							0.887671
78010	1.08254							1.08254
78599	3.52729							3.52729
79028	2.06027							2.06027
79131	0.921835							0.921835
87001	3.20426							3.20426
96201	1.56167							1.56167
99122	1.34741							1.34741
441950	0.913153							0.913153
030-1	2.14499							2.14499
08-64	1.446							1.446
1205A	2.38104							2.38104
150-4	2.81918							2.81918
18-599	0.818029							0.818029
200-24-13413	2.87644							2.87644
2005-4	1.03537							1.03537
200B	1.36114							1.36114
29MIBZ2	1.3819							1.3819
2FACC	0.954737							0.954737
2MA22	0.781488							0.781488
3489a	2.1347							2.1347
3H2	1.32278							1.32278
3IBZ2	0.91701							0.91701
433-7	1.3859							1.3859
4676A	0.963985							0.963985
468-3	0.975381							0.975381
4F1	2.34849							2.34849
4N506	1.12937							1.12937
698-3	2.78518							2.78518
6M502	1.02653							1.02653
7026B	1.3513							1.3513
72-125	1.43593							1.43593
75-14gao	0.666626							0.666626
75-24	0.91431							0.91431
75-364	0.972069							0.972069
78002A	0.536051							0.536051
78371A	1.66387							1.66387
78551S	2.04625							2.04625
7903E	0.97495							0.97495
806A	0.684812							0.684812
807D	0.708735							0.708735
811A	0.688217							0.688217
82huangzao4	1.06836							1.06836
83IBI3	1.18482							1.18482
84-126-15-1	2.03949							2.03949
85bai64	2.27294							2.27294
87916W	0.843364							0.843364
9101-7	0.91471							0.91471
91huang10	1.83344							1.83344
91huang15	0.801453							0.801453
91huang5	2.37962							2.37962
92huang40	1.29657							1.29657
98F1	1.5965							1.5965
A554	0.980195							0.980195
A619	0.709426							0.709426
A632	11.037							11.037
A679	0.884221							0.884221
A801	3.01512							3.01512
Ay3566	2.17135							2.17135
Ay420	2.55903							2.55903
B09	0.642838							0.642838
B100	0.64989							0.64989
B102	1.51004							1.51004
B12	2.39387							2.39387
B14	0.582838							0.582838
B37	1.0794							1.0794
B394	1.051							1.051
B4	0.718045							0.718045
B47	0.722807							0.722807
B68	0.592976							0.592976
B7	0.611905							0.611905
B73	5.50544			3.07936				8.5848
B76	1.93411							1.93411
B8	0.808971							0.808971
B95	3.61399							3.61399
B97	0.756878			3.96499				4.72187
B98	2.61791							2.61791
bai197	1.70661							1.70661
baihe43	0.800018							0.800018
baiU8112	0.596945							0.596945
bao3040	1.23368							1.23368
BC4B	1.7373							1.7373
BCC03	2.0373							2.0373
Beck	1.06829							1.06829
ben7884	1.16668							1.16668
BM	0.957452							0.957452
BS110	0.675329							0.675329
BT1	2.05815							2.05815
C103	2.6826							2.6826
C13	1.81636							1.81636
C166	1.71861							1.71861
C521	2.81796							2.81796
C8605-2	1.67087							1.67087
cai11-8	0.636423							0.636423
CAU478	26.5339			5.84452				32.3784
CAU5003	26.8939			6.02213				32.9161
CAUCHANG72	28.388			6.01837				34.4064
CAUZHENG58	27.2814			5.70542				32.9868
chang3	1.4654							1.4654
chang69	1.87258							1.87258
chang72	1.51958							1.51958
chang7daxian1	1.57921							1.57921
changD	1.74135							1.74135
changK	4.12599							4.12599
chaoxianbai	1.22868							1.22868
chen322	0.985284							0.985284
cheng18	2.14229							2.14229
cheng435	1.86041							1.86041
cheng698-3	1.96542							1.96542
chengzi108	1.96374							1.96374
chengzi2142	2.38115							2.38115
chi545	1.55927							1.55927
chihuang14	1.27075							1.27075
chihuang32	0.763783							0.763783
chong72	0.724962							0.724962
CM105	1.53866							1.53866
CML125-2pianma	2.1981							2.1981
CML58	1.86478							1.86478
CN104	0.708866							0.708866
CN165	0.911391							0.911391
Co109	0.665417							0.665417
CR14	0.87042							0.87042
CR1HT	0.968095							0.968095
CT109	1.06656							1.06656
CT52C	4.29672							4.29672
Cwu215B	1.6404							1.6404
D1049	2.26757							2.26757
D1051	0.729949							0.729949
D1139	3.35522							3.35522
d140	1.26516							1.26516
D15	2.3337							2.3337
D20	1.653							1.653
D23	1.93157							1.93157
D33A	1.23473							1.23473
D340	5.75041							5.75041
D619	0.823384							0.823384
D729	2.12136							2.12136
D801	1.5773							1.5773
D854	0.652009							0.652009
D856	1.69028							1.69028
D857	2.29368							2.29368
D864	2.33656							2.33656
D869	1.06751							1.06751
D88	1.19772							1.19772
D881	0.764644							0.764644
D883	1.77291							1.77291
D886	0.919247							0.919247
D892	0.958448							0.958448
D978	0.779243							0.779243
da255	1.56026							1.56026
dai6	1.36001							1.36001
daMO	0.623314							0.623314
dan3115	1.67205							1.67205
dan340	8.9915							8.9915
dan598	1.45026							1.45026
dan599	4.66121							4.66121
dan9046	4.81096							4.81096
dan9064	2.14647							2.14647
danhuang02	3.05807							3.05807
daqing133	1.38832							1.38832
De811	0.680475							0.680475
DF20	1.99068							1.99068
DF24	1.5784							1.5784
DF27	1.82991							1.82991
DF32	0.66595							0.66595
DH138	1.57016							1.57016
DH149	1.22768							1.22768
DH40	1.76759							1.76759
DH65232	1.84236							1.84236
DH65232-DH9	1.3625							1.3625
DJ7	0.63241							0.63241
DM07	1.93223							1.93223
DM101B	2.62392							2.62392
dong327	0.867935							0.867935
dupl-178	4.97593							4.97593
dupl-478	3.5197							3.5197
dupl-5003	2.18855							2.18855
dupl-Zheng58	2.76762							2.76762
duzi	1.41176							1.41176
E200	2.04764							2.04764
e220	1.78894							1.78894
E28	0.678643							0.678643
E588	0.875658							0.875658
E600	0.589332							0.589332
E601	1.13289							1.13289
E8501	1.17993							1.17993
equn3	2.17355							2.17355
equn4	1.15843							1.15843
ernan24	2.21923							2.21923
ES40	2.89957							2.89957
F42	0.671782							0.671782
F7	4.15268							4.15268
F7584	0.942522							0.942522
F939	2.02549							2.02549
fangyin	2.10417							2.10417
fanrong2	1.9904							1.9904
FAP1360A	1.03369							1.03369
FAPW	0.60069							0.60069
FBHJ	0.684114							0.684114
FC-13	1.00301							1.00301
Feb-48	2.07344							2.07344
fengke1	0.738155							0.738155
FR14	2.19799							2.19799
fu8521	1.01854							1.01854
fu8527	1.12625							1.12625
fu8529	1.06436							1.06436
fu8538	1.54502							1.54502
fu8701	0.912282							0.912282
fu96	0.702472							0.702472
fusheA	2.14919							2.14919
gan41	1.48622							1.48622
GN4095	2.23796							2.23796
guan17-1	0.580594							0.580594
guangyou5	1.21103							1.21103
GY3	1.98508							1.98508
H105W	0.963202							0.963202
H114	1.66251							1.66251
H127	5.40636							5.40636
H2	0.611041							0.611041
H21	2.62293							2.62293
H66-6	1.70991							1.70991
H84	0.747345							0.747345
H8431	0.852713							0.852713
H99	1.45901							1.45901
hai014	1.28195							1.28195
hai1134	1.86393							1.86393
hai9-21	1.06198							1.06198
han21	1.24235							1.24235
han49	1.01415							1.01415
HB8229	0.860321							0.860321
HBAI	0.570051							0.570051
HD568	1.13878							1.13878
Hda-5	0.9639							0.9639
he344	0.95318							0.95318
HHe01	2.35732							2.35732
HP301	1.08934			3.34178	8.3066			12.7377
hu803	1.34159							1.34159
hua160	0.630159							0.630159
huangC	2.49986							2.49986
huangchanga	1.56065							1.56065
huangchangb	1.55755							1.55755
huangyesi	1.6289							1.6289
huangyesi3	2.38103							2.38103
huangzaosi	8.30902							8.30902
huo17	1.26652							1.26652
huobai	1.58484							1.58484
huotanghuang	1.48884							1.48884
huotanghuang17	2.0845							2.0845
IA5125	1.51879							1.51879
IB014	0.905467							0.905467
IB02	0.885317							0.885317
IBB14	0.748997							0.748997
IBB15	2.63615							2.63615
IBC2	1.31829							1.31829
J8606	0.878418							0.878418
ji4112	1.16394							1.16394
ji432	1.92183							1.92183
ji434	1.48183							1.48183
ji444	1.40812							1.40812
ji53	1.96939							1.96939
ji533	0.722691							0.722691
ji63	0.901336							0.901336
ji833	1.69404							1.69404
ji846	2.46063							2.46063
ji853	1.42734							1.42734
ji870	1.78172							1.78172
jian1495a	1.16812							1.16812
jian1495b	0.894976							0.894976
jiao05	1.69821							1.69821
jiao3	0.665425							0.665425
jiao51	0.934562							0.934562
jingnuo2	2.02614							2.02614
jinsui54	1.01487							1.01487
jiu138-5	2.15925							2.15925
jiu22	1.30453							1.30453
jiutai1	1.54835							1.54835
K10	0.841123							0.841123
K12	2.87087							2.87087
K14	1.0361							1.0361
K22	2.53937							2.53937
K514	1.64276							1.64276
KP3130	1.92942							1.92942
L005	2.23947							2.23947
L05-6	1.3029							1.3029
L061F	1.67474							1.67474
L061M	1.2159							1.2159
L069	1.54704							1.54704
L-1	1.03127							1.03127
L105	1.50675							1.50675
L127	1.20347							1.20347
L135	0.708278							0.708278
L139	0.886098							0.886098
L473	2.4913							2.4913
La2-4	3.47325							3.47325
lan766-4-2	0.586146							0.586146
LD61	0.857648							0.857648
LH1	1.25319							1.25319
LH119	0.931742							0.931742
LH123HT	0.697698							0.697698
LH127	1.66149							1.66149
LH128	2.4746							2.4746
LH132	2.47417							2.47417
LH143	1.96745							1.96745
LH145	0.767546							0.767546
LH146HT	0.226919							0.226919
LH149	1.23163							1.23163
LH150	1.68446							1.68446
LH156	2.39792							2.39792
LH160	0.826424							0.826424
LH162	0.98095							0.98095
LH190	0.842056							0.842056
LH191	1.48873							1.48873
LH192	1.06267							1.06267
LH193	0.974539							0.974539
LH194	1.40712							1.40712
LH196	0.812126							0.812126
LH202	0.554342							0.554342
LH205	1.45686							1.45686
LH208	2.32587							2.32587
LH215	0.595488							0.595488
LH220Ht	0.861437							0.861437
LH295	0.862645							0.862645
LH38	1.42042							1.42042
LH39	2.04795							2.04795
LH51	1.06163							1.06163
LH52	1.1993							1.1993
LH54	1.29291							1.29291
LH57	1.46352							1.46352
LH59	1.42867							1.42867
LH60	1.83815							1.83815
LH61	1.16108							1.16108
LH65	0.824162							0.824162
LH74	2.4194							2.4194
LH82	1.88734							1.88734
LH85	0.675468							0.675468
LH93	0.777657							0.777657
lian87	0.815356							0.815356
liao2202	2.04475							2.04475
liao2204	1.0407							1.0407
liao4271	1.54976							1.54976
liao5110	0.49808							0.49808
liao7794	1.39283							1.39283
LIBC4	1.41992							1.41992
LM-2	0.691335							0.691335
Lo	0.995992							0.995992
Lo1067	1.31496							1.31496
Lo1125	0.584944							0.584944
longkang1	1.7699							1.7699
longkang11	3.09137							3.09137
Los-6	2.60004							2.60004
LP1	0.647174							0.647174
Lp215D	0.900016							0.900016
LP5	2.7857							2.7857
lu65	3.41494							3.41494
luosu3	2.26766							2.26766
luyuan133	1.54961							1.54961
luyuan92	0.251619							0.251619
lv28	2.50751							2.50751
lv45	0.839612							0.839612
Lx9801	2.00368							2.00368
M101	1.29912							1.29912
M1016	0.851704							0.851704
M131-5	2.68164							2.68164
M14	1.16925							1.16925
M22	0.951173							0.951173
M3	1.96951							1.96951
M3736	1.93651							1.93651
M9	0.915394							0.915394
Max	1.72454							1.72454
Maxa	1.03412							1.03412
MBNA	0.795609							0.795609
MBPM	1.8476							1.8476
MBSJ	1.35758							1.35758
MBST	1.79746							1.79746
MBUB	1.90305							1.90305
MDF-13D	0.934655							0.934655
mei68113	2.88513							2.88513
ML606	1.32633							1.32633
MM-1A	27.0579				27.0579			54.1158
MM402A	0.852723							0.852723
MO113	0.728478							0.728478
Mo17-chin	7.16959							7.16959
Mo24W	1.45443							1.45443
MP	1.91538							1.91538
Ms71	0.754216			3.8135	10.008			14.5757
mu4	0.867235							0.867235
mu6	1.91702							1.91702
N138	2.42327							2.42327
N192	1.03794							1.03794
N42	2.84568							2.84568
N68a	0.573966							0.573966
nan21-3	1.44979							1.44979
NC268	1.29147							1.29147
ND246	1.11241							1.11241
ning24	1.67809							1.67809
ning37	1.52849							1.52849
ning45	1.04419							1.04419
ning55	1.30389							1.30389
niu2-1	0.588604							0.588604
NN14B	1.14454							1.14454
NQ508	1.14356							1.14356
NS501	0.868292							0.868292
NS701	0.861115							0.861115
oh07B	0.932124							0.932124
Oh43	1.51125			18.4691	6.71441			26.6948
OH7	0.781905							0.781905
OQ603	1.87102							1.87102
P007	1.06809							1.06809
P136	0.948972							0.948972
P138	0.894935							0.894935
P167	1.24669							1.24669
P25	1.40935							1.40935
P39-chin	0.916709							0.916709
Pa91	0.800757							0.800757
PB80	0.954322							0.954322
PH207	0.80896							0.80896
PHBA6	0.994334							0.994334
PHG24	0.610482							0.610482
PHG35	1.18252							1.18252
PHG39	0.917827							0.917827
PHG47	0.811491							0.811491
PHG50	1.27785							1.27785
PHG71	1.1818							1.1818
PHG72	1.34507							1.34507
PHG83	1.08206							1.08206
PHG84	0.830812							0.830812
PHG86	2.03929							2.03929
PHH93	0.713718							0.713718
PHJ31	1.46743							1.46743
PHJ33	1.5414							1.5414
PHJ40	0.890309							0.890309
PHJ70	0.667842							0.667842
PHJ75	1.05163							1.05163
PHK05	0.818386							0.818386
PHK24	1.10384							1.10384
PHK35	1.62546							1.62546
PHK42	0.834494							0.834494
PHK76	0.677656							0.677656
PHK93	1.01595							1.01595
PHM10	1.90473							1.90473
PHM44	0.755773							0.755773
PHM57	0.787091							0.787091
PHM81	1.22722							1.22722
PHN11	1.20717							1.20717
PHN29	1.01677							1.01677
PHN37	1.65901							1.65901
PHN47	1.21236							1.21236
PHN66	1.50249							1.50249
PHN73	2.17228							2.17228
PHN82	2.34162							2.34162
PHNV9	0.733461							0.733461
PHP02	1.30489							1.30489
PHP55	2.06763							2.06763
PHP60	0.793803							0.793803
PHP76	1.68061							1.68061
PHP85	1.86531							1.86531
PHPR5	0.929651							0.929651
PHR25	0.658029							0.658029
PHR30	0.939889							0.939889
PHR32	1.05339							1.05339
PHR36	0.659352							0.659352
PHR47	0.918053							0.918053
PHR55	0.91402							0.91402
PHR58	1.43045							1.43045
PHR62	0.111498							0.111498
PHR63	2.36584							2.36584
PHT10	1.18039							1.18039
PHT22	0.88705							0.88705
PHT55	1.09529							1.09529
PHT60	0.635675							0.635675
PHT69	0.800078							0.800078
PHT77	1.33289							1.33289
PHV37	0.84134							0.84134
PHV53	0.93364							0.93364
PHV78	1.46922							1.46922
PHW03	2.03191							2.03191
PHW17	2.01919							2.01919
PHW20	1.81189							1.81189
PHW30	2.19952							2.19952
PHW43	1.2858							1.2858
PHW51	1.64852							1.64852
PHW52	1.27293							1.27293
PHW79	2.00402							2.00402
PHWG5	0.66871							0.66871
PHZ51	2.09376							2.09376
PN2	1.58087							1.58087
PN2-8	1.1355							1.1355
Q1261	1.88938							1.88938
Q381	1.76091							1.76091
qi205	0.627201							0.627201
qi318	1.35115							1.35115
qi319	1.17832							1.17832
qi35	1.30647							1.30647
qi410	0.0588257							0.0588257
qiong51	2.44473							2.44473
R017	1.47955							1.47955
R08	1.31018							1.31018
R136	1.51252							1.51252
R150	1.23264							1.23264
R1656	1.16175							1.16175
R25	1.75667							1.75667
R31	1.02658							1.02658
R98	1.17259							1.17259
RIMMA0438.1	36.8737				36.8737			73.7474
RS710	1.84251							1.84251
S001	1.68366							1.68366
S22	1.21068							1.21068
S311	0.957895							0.957895
S37	1.56407							1.56407
S53	0.924017							0.924017
S7913	1.12876							1.12876
S8324	0.974402							0.974402
S8326	0.821384							0.821384
SC11-1	2.04741							2.04741
SC14	1.80988							1.80988
SC-14	3.09011							3.09011
SC24-1	2.05036							2.05036
SC30-1	0.972618							0.972618
SC9	1.08456							1.08456
SC-9	0.849797							0.849797
Seagu1117	1.84161							1.84161
Sg1533	1.60647							1.60647
SG17	2.00691							2.00691
shan89	1.0058							1.0058
shangyin110-1	1.36973							1.36973
shen135	3.15174							3.15174
shen137	2.06464							2.06464
shen142	0.954434							0.954434
shen5005	1.70212							1.70212
shen977	0.866526							0.866526
shuang741	2.85751							2.85751
shuangM9B-1	0.624154							0.624154
shuangtaiwu	1.7842							1.7842
siyi	0.835967							0.835967
song1145	0.53131							0.53131
SS99	1.15315							1.15315
su75	0.985969							0.985969
suwan1611	1.9113							1.9113
SW153	1.09383							1.09383
SX-4-21	1.34981							1.34981
SX-6-7	2.74619							2.74619
SZ3	1.51695							1.51695
T24	3.05091							3.05091
tai184	2.17673							2.17673
tangsipingtou	1.68642							1.68642
tian77	1.09279							1.09279
tie7922	1.50438							1.50438
Timpunia-1	1.73404							1.73404
Va26	0.825613							0.825613
Va35	1.22354							1.22354
VG85-5	0.748048							0.748048
W117	1.67031							1.67031
W153R	1.16085							1.16085
W172	1.11875							1.11875
W182bn	1.14214							1.14214
W222	1.13129							1.13129
W23	1.8572							1.8572
W238	1.39775							1.39775
W2H03	1.52013							1.52013
W344	3.66689							3.66689
W499	1.49536							1.49536
W64A	2.13333			17.071				19.2044
W668	2.75619							2.75619
W8304	1.00108							1.00108
W8555	0.99763							0.99763
W966	0.798323							0.798323
W967	1.15545							1.15545
W968	0.860726							0.860726
W969	0.841271							0.841271
W9706	1.81113							1.81113
wei3322	0.526314							0.526314
wenhuang31413	1.7612							1.7612
WIL500	0.685453							0.685453
WIL900	2.56302							2.56302
WIL901	0.783579							0.783579
WIL903	0.885972							0.885972
WN11H	1.42138							1.42138
wu109	1.94574							1.94574
wu125	1.48341							1.48341
wu126	1.49631							1.49631
wu312	1.59416							1.59416
X314	0.859261							0.859261
XF117	0.721005							0.721005
XF134	2.20605							2.20605
XF197	1.69247							1.69247
XF223	3.42216							3.42216
XF27	0.500479							0.500479
XF77	0.987439							0.987439
xi502	2.62328							2.62328
xiangai3	2.93649							2.93649
xing230	1.62543							1.62543
xingK36	1.95146							1.95146
xinlun5-9	0.568908							0.568908
XOP2	1.92274							1.92274
xuan6	1.51645							1.51645
xun92-6	1.4659							1.4659
xun92-8	1.09871							1.09871
xun971	0.678998							0.678998
XZ19	1.63818							1.63818
Y223	0.803252							0.803252
y9961	1.73216							1.73216
yan103	2.04734							2.04734
yan156	2.42041							2.42041
yan172	2.18766							2.18766
yan38	1.51872							1.51872
yan812	1.87616							1.87616
Yd6	1.71376							1.71376
ye107	2.14807							2.14807
ye488	1.47882							1.47882
ye515	1.23473							1.23473
ye52106	2.19522							2.19522
ye5237	1.07423							1.07423
ye8001	0.867265							0.867265
ye8112	12.4843							12.4843
ye832	0.503024							0.503024
yi12	1.35566							1.35566
yi36	0.830175							0.830175
yi49	1.12163							1.12163
yi67	0.673079							0.673079
ys06	2.09619							2.09619
yu374	1.40145							1.40145
yu537A	0.796537							0.796537
yu82	1.05679							1.05679
yu87-1	3.20284							3.20284
yuanwu02	0.92236							0.92236
yuanwu05	1.33865							1.33865
yue39-4	1.72845							1.72845
yue89A12-1	0.842726							0.842726
yue89E4-2	2.82573							2.82573
yun147	1.65689							1.65689
Z31B	0.692085							0.692085
zaC546	1.17159							1.17159
zhangjin6	0.632268							0.632268
zhangxi28	0.957837							0.957837
zhen367	0.72347							0.72347
zheng22	1.2945							1.2945
zheng32	2.28412							2.28412
zheng653	0.570148							0.570148
zhengbai11	0.804754							0.804754
zhong128	1.63633							1.63633
zhong451	1.01116							1.01116
zhonger02	1.09436							1.09436
zhonghuang64	1.64435							1.64435
zhongxi042	0.821292							0.821292
zhongyin10	1.57886							1.57886
zhongyin15	3.30028							3.30028
zi330	0.878421							0.878421
ziduosui	1.2216							1.2216
ziyu3	1.35437							1.35437
zong3	2.16226							2.16226
zong31	6.17368							6.17368
zong548-1521	1.92							1.92
ZPON7	1.64566							1.64566
ZS01250	0.750895							0.750895
zun90110	1.2807							1.2807
MAIdgiRAADIAAPEI-1		12.9411						12.9411
MAIdgiRABDIAAPEI-2		14.94						14.94
MAIdgiRACDIAAPEI-3		13.1752						13.1752
MAIdgiRAEDIAAPEI-4		13.2548						13.2548
MAIdgiRAGDIAAPEI-5		13.8679						13.8679
MAIdgiRAIDIAAPEI-6		13.106						13.106
MAIdgiRAKDIAAPEI-9		14.899						14.899
MAIdgiRAMDIAAPEI-10		14.6437						14.6437
MAIdgiRAODIAAPEI-11		14.0774						14.0774
MAIdgiRAPDIAAPEI-12		17.3538						17.3538
MAIdgiRARDIAAPEI-1		14.804						14.804
MAIdgiRASDIAAPEI-2		14.2571						14.2571
MAIdgiRAVDIAAPEI-4		16.4992						16.4992
MAIdgiRAWDIAAPEI-5		15.3848						15.3848
MAIdgiRAXDIAAPEI-6		15.4363						15.4363
MAIdgiRAYDIAAPEI-7		15.1053						15.1053
MAIdgiRCCDIAAPEI-10		10.3053						10.3053
MAIdgiRCIDIAAPEI-7		14.6037						14.6037
MAIdgiRCKDIAAPEI-9		15.0495						15.0495
ZEAhwcRAXDIAAPE		5.18864						5.18864
ZEAxppRADDIAAPEI-4		9.28404						9.28404
ZEAxppRADDIAAPEI-7		1.50297						1.50297
ZEAxppRAFDIAAPEI-1		1.13835						1.13835
ZEAxppRAFDIAAPEI-5		9.55432						9.55432
ZEAxppRAHDIAAPEI-6		10.3211						10.3211
ZEAxppRAJDIAAPEI-7		8.79912						8.79912
ZEAxppRALDIAAPEI-9		9.65218						9.65218
ZEAxppRANDIAAPEI-10		9.82897						9.82897
ZEAxppRAQDIAAPEI-11		10.0967						10.0967
ZEAxppRATDIAAPEI-12		6.2677						6.2677
ZEAxppRAUDIAAPEI-1		5.55948						5.55948
ZEAxppRAZDIAAPEI-7		10.7053						10.7053
ZEAxppRBCDIAAPEI-2		10.5						10.5
ZEAxppRBFDIAAPEI-3		13.9704						13.9704
ZEAxppRBHDIAAPEI-1		9.38063						9.38063
ZEAxppRBHDIAAPEI-5		1.36016						1.36016
ZEAxppRBLDIAAPEI-2		9.55221						9.55221
ZEAxppRBMDIAAPEI-6		9.96478						9.96478
ZEAxppRBRDIAAPEI-3		19.2705						19.2705
ZEAxppRBSDIAAPEI-4		17.2874						17.2874
ZEAxppRBUDIAAPEI-5		10.4873						10.4873
ZEAxppRBXDIAAPEI-1		9.69995						9.69995
ZEAxppRBYDIAAPEI-2		8.31848						8.31848
ZEAxppRCBDIAAPEI-3		5.53698						5.53698
ZEAxppRCDDIAAPEI-12		5.18101						5.18101
ZEAxppRCFDIAAPEI-4		10.5795						10.5795
ZEAxppRCGDIAAPEI-5		5.27101						5.27101
ZEAxppRCHDIAAPEI-6		11.038						11.038
ZEAxppRCJDIAAPEI-7		10.6699						10.6699
ZEAxppRCODIAAPEI-9		16.75						16.75
ZEAxppRCPDIAAPEI-10		10.855						10.855
ZEAxppRCQDIAAPEI-11		14.0321						14.0321
ZEAxppRCUDIAAPEI-1		11.2275						11.2275
ZEAxppRCVDIAAPEI-2		12.0017						12.0017
ZEAxppRCWDIAAPEI-3		4.88121						4.88121
ZEAxppRCXDIAAPEI-4		10.8937						10.8937
ZEAxppRCYDIAAPEI-5		10.3875						10.3875
ZEAxppRDCDIAAPEI-2		1.11662						1.11662
ZEAxppRDCDIAAPEI-7		9.63984						9.63984
ZEAxppRDGDIAAPEI-11		9.66164						9.66164
ZEAxppRDHDIAAPEI-12		10.8859						10.8859
ZEAxppRDIDIAAPEI-1		9.78674						9.78674
ZEAxppRDLDIAAPEI-2		10.3202						10.3202
ZEAxppRDQDIAAPEI-3		9.80233						9.80233
ZEAxujRADDIBAPE		11.6269						11.6269
ZEAxujRAGDIBAPE		12.0319						12.0319
ZEAxujRAHDIBAPE		12.8925						12.8925
ZEAxujRAJDIBAPE		10.5268						10.5268
ZEAxujRAKDIBAPE		13.4052						13.4052
ZEAxujRALDIBAPE		13.0006						13.0006
ZEAxujRAMDIBAPE		12.6476						12.6476
ZEAxujRANDIBAPE		13.664						13.664
ZEAxujRAODIBAPE		12.4554						12.4554
ZEAxujRAPDIAAPE		11.7711						11.7711
ZEAxujRAQDIAAPE		11.9086						11.9086
ZEAxujRARDIAAPE		12.0149						12.0149
ZEAxujRASDIAAPE		12.7547						12.7547
ZEAxujRATDIAAPE		11.2905						11.2905
ZEAxujRAUDIAAPE		11.0412						11.0412
ZEAxujRAVDIAAPE		10.851						10.851
ZEAxujRAWDIAAPE		11.1582						11.1582
ZEAxujRAXDIAAPE		12.3674						12.3674
ZEAxujRAYDIAAPE		12.3183						12.3183
ZEAxujRAZDIAAPE		11.5828						11.5828
ZEAxujRBADIAAPE		12.1451						12.1451
ZEAxujRBBDIAAPE		12.2163						12.2163
ZEAxujRBCDIBAPE		11.1484						11.1484
ZEAxujRBDDIBAPE		10.7615						10.7615
ZEAxujRBFDIBAPE		10.273						10.273
BKN009				4.98897				4.98897
BKN010				4.8661				4.8661
BKN011				5.09229				5.09229
BKN014				5.01131				5.01131
BKN015				5.14994				5.14994
BKN016				4.8347				4.8347
BKN017				4.84412				4.84412
BKN018				4.70801				4.70801
BKN019				4.61251				4.61251
BKN020				4.96949				4.96949
BKN022				4.99867				4.99867
BKN023				4.93978				4.93978
BKN025				4.91772				4.91772
BKN026				4.93844				4.93844
BKN027				5.03745				5.03745
BKN029				5.04383				5.04383
BKN030				4.9933				4.9933
BKN031				4.87918				4.87918
BKN032				4.57209				4.57209
BKN033				4.78113				4.78113
BKN034				4.64292				4.64292
BKN035				4.71463				4.71463
BKN040				2.46861				2.46861
CAU178				5.36582				5.36582
CAUMo17				7.21824				7.21824
CML103				2.70447	8.05253			10.757
CML133				3.04348				3.04348
CML192				3.04348				3.04348
CML202				3.04348				3.04348
CML206				3.04348				3.04348
CML228				2.70532	4.73478			7.4401
CML247				2.39977	6.0519			8.45167
CML277				2.3317	7.42453			9.75624
CML312SR				3.04348				3.04348
CML322				2.55967	5.62682			8.18649
CML330				3.04348				3.04348
CML333				3.46064	9.29488			12.7555
CML341				3.04348				3.04348
CML411				3.04348				3.04348
CML418				3.04348				3.04348
CML479				3.04348				3.04348
CML504				3.04348				3.04348
CML505				3.04348				3.04348
CML511				3.04348				3.04348
CML52				3.59009	10.3152			13.9052
CML69				4.10522	41.9686			46.0739
CML84				3.04348				3.04348
CML85				3.04348				3.04348
CML96				3.04348				3.04348
CML99				3.04348				3.04348
H16				3.04348				3.04348
Il14H				3.74232	5.19659			8.93891
Ki11				2.8534	5.97824			8.83163
KI3				4.27383	18.7346			23.0084
Ky21				2.14773	6.48014			8.62787
M162W				2.88915	6.57093			9.46007
M37W				2.72271	20.8675			23.5903
Mo17				3.21787	13.9818			17.1997
MO18W				2.78012	9.00231			11.7824
NC350				2.12289	6.28214			8.40503
NC358				2.07478	5.23918			7.31396
Oh7B				3.5255	5.05872			8.58422
P1				3.04348				3.04348
P39				3.41405	5.11927			8.53332
TDD39103				11.3043				11.3043
TIL01				3.52613				3.52613
TIL02				1.212				1.212
TIL03				2.9207	12.1326			15.0533
TIL04-TIP285				1.00797				1.00797
TIL04-TIP454				4.08994				4.08994
TIL05				5.14526	12.5351			17.6804
TIL06-TIP260				4.609				4.609
TIL06-TIP496				2.85657				2.85657
TIL07				3.39356				3.39356
TIL08				4.08182				4.08182
TIL09				4.07908	9.65265			13.7317
TIL10				3.67992	18.1419			21.8218
TIL11				1.89249	12.5189			14.4114
TIL12				1.88676				1.88676
TIL14-TIP498				3.63512				3.63512
TIL15				5.36015	19.7817			25.1418
TIL16				3.26458				3.26458
TIL17				3.29806				3.29806
TIL25-TIP489				8.15409	9.80887			17.963
Tx303				4.85707	4.24297			9.10004
Tzi8				2.36918	6.50926			8.87844
VL0512447				3.04348				3.04348
VL05128				3.04348				3.04348
VL054178				3.04348				3.04348
VL05610				3.04348				3.04348
VL056883				3.04348				3.04348
VL062784				3.04348				3.04348
W22				4.04935	16.2418			20.2912
A272					10.7105			10.7105
CML103-run248					16.3784			16.3784
Ki21					8.93325			8.93325
L578					6.1728			6.1728
N6					12.7527			12.7527
Oh40B					8.04742			8.04742
TIL01-JD					11.8491			11.8491
TIP-498.2					9.77129			9.77129
Tx601					10.9457			10.9457
Grand Total	1270.4	989.767	540.241	422.301	508.068	592.542	1173.99	5497.31
